# Supplementary material for: De Novo Assembly of the Common Bean Transcriptome Using Short Reads for the Discovery of Drought-Responsive Genes
Source: PLoS One. 2014 Oct 2;9(10):e109262. doi: 10.1371/journal.pone.0109262 (PMC4183588; doi:10.1371/journal.pone.0109262)
Supplement: Table S8 — KEGG annotation of DEGs. (XLS) [file pone.0109262.s009.xls]

## Sheet: caidou_NYK-3_4_suxx.identify_xi
Table S8 KEGG annotation of DEGs
DEGs between LOI and LTD
Term	number	Gene Name
Systemic lupus erythematosus	17	comp30807_c0_seq1|comp23759_c0_seq1|comp24870_c0_seq1|comp28517_c0_seq1|comp29757_c0_seq1|comp29757_c1_seq1|comp23886_c0_seq1|comp9761_c0_seq1|comp28517_c1_seq1|comp32036_c0_seq1|comp31819_c0_seq1|comp23759_c1_seq1|comp34267_c1_seq1|comp31932_c0_seq1|comp4354_c0_seq1|comp18515_c0_seq1|comp24870_c1_seq1
Photosynthesis - antenna proteins	18	comp26057_c2_seq1|comp39077_c3_seq1|comp25167_c2_seq1|comp38944_c2_seq1|comp30911_c0_seq1|comp18796_c0_seq1|comp34469_c0_seq1|comp18609_c0_seq1|comp26057_c0_seq1|comp18523_c1_seq1|comp18523_c0_seq1|comp25167_c1_seq1|comp40356_c0_seq1|comp26057_c1_seq1|comp30676_c0_seq1|comp18644_c0_seq1|comp5318_c1_seq1|comp18115_c0_seq1
Alcoholism	17	comp30807_c0_seq1|comp23759_c0_seq1|comp24870_c0_seq1|comp28517_c0_seq1|comp29757_c0_seq1|comp29757_c1_seq1|comp23886_c0_seq1|comp9761_c0_seq1|comp28517_c1_seq1|comp32036_c0_seq1|comp31819_c0_seq1|comp23759_c1_seq1|comp34267_c1_seq1|comp31932_c0_seq1|comp4354_c0_seq1|comp18515_c0_seq1|comp24870_c1_seq1
Leukocyte transendothelial migration	6	comp16864_c1_seq1|comp27242_c1_seq1|comp27632_c0_seq1|comp16864_c0_seq1|comp22829_c0_seq1|comp30921_c2_seq1
Bacterial invasion of epithelial cells	8	comp16864_c1_seq1|comp26243_c4_seq1|comp27242_c1_seq1|comp27632_c0_seq1|comp16864_c0_seq1|comp30921_c2_seq1|comp22829_c0_seq1|comp26243_c2_seq1
Porphyrin and chlorophyll metabolism	12	comp40370_c0_seq1|comp8432_c0_seq1|comp31151_c3_seq1|comp31151_c2_seq1|comp40382_c0_seq1|comp31151_c1_seq1|comp31151_c8_seq1|comp31151_c10_seq1|comp32414_c5_seq1|comp32414_c3_seq1|comp31151_c6_seq1|comp31151_c13_seq1
Cell cycle	20	comp38050_c1_seq1|comp23142_c1_seq1|comp30839_c1_seq1|comp28581_c0_seq1|comp29556_c0_seq1|comp38720_c0_seq1|comp35956_c0_seq1|comp30839_c0_seq1|comp35338_c2_seq1|comp30065_c0_seq1|comp12497_c0_seq1|comp34210_c1_seq1|comp26490_c0_seq1|comp42148_c0_seq1|comp23142_c0_seq1|comp35431_c0_seq1|comp38050_c0_seq1|comp37388_c1_seq1|comp29218_c0_seq1|comp37391_c0_seq1
DNA replication	13	comp27869_c0_seq1|comp25828_c0_seq1|comp34700_c0_seq1|comp28581_c0_seq1|comp38720_c0_seq1|comp37292_c0_seq1|comp38050_c1_seq1|comp30065_c0_seq1|comp26629_c1_seq1|comp26629_c0_seq1|comp38050_c0_seq1|comp29015_c0_seq1|comp15034_c0_seq1
Transcriptional misregulation in cancer	10	comp23759_c0_seq1|comp24870_c0_seq1|comp28517_c0_seq1|comp28517_c1_seq1|comp31819_c0_seq1|comp23759_c1_seq1|comp31932_c0_seq1|comp4354_c0_seq1|comp32036_c0_seq1|comp24870_c1_seq1
Fc epsilon RI signaling pathway	6	comp16864_c1_seq1|comp27242_c1_seq1|comp27632_c0_seq1|comp16864_c0_seq1|comp22829_c0_seq1|comp30921_c2_seq1
Cell cycle - yeast	14	comp38050_c1_seq1|comp38720_c0_seq1|comp29556_c0_seq1|comp17366_c0_seq1|comp28581_c0_seq1|comp35338_c2_seq1|comp36543_c0_seq1|comp35956_c0_seq1|comp29218_c0_seq1|comp12497_c0_seq1|comp26490_c0_seq1|comp42148_c0_seq1|comp38050_c0_seq1|comp35431_c0_seq1
Ubiquinone and other terpenoid-quinone biosynthesis	6	comp31994_c0_seq1|comp7802_c0_seq1|comp38227_c0_seq1|comp32336_c0_seq1|comp35021_c0_seq1|comp39592_c1_seq1
Viral myocarditis	6	comp16864_c1_seq1|comp27242_c1_seq1|comp27632_c0_seq1|comp16864_c0_seq1|comp22829_c0_seq1|comp30921_c2_seq1
Chemokine signaling pathway	6	comp16864_c1_seq1|comp27242_c1_seq1|comp27632_c0_seq1|comp16864_c0_seq1|comp22829_c0_seq1|comp30921_c2_seq1
Pancreatic secretion	7	comp16864_c1_seq1|comp27242_c1_seq1|comp27632_c0_seq1|comp14113_c0_seq1|comp16864_c0_seq1|comp22829_c0_seq1|comp30921_c2_seq1
Toll-like receptor signaling pathway	6	comp16864_c1_seq1|comp27242_c1_seq1|comp27632_c0_seq1|comp16864_c0_seq1|comp22829_c0_seq1|comp30921_c2_seq1
Adherens junction	6	comp16864_c1_seq1|comp27242_c1_seq1|comp27632_c0_seq1|comp16864_c0_seq1|comp22829_c0_seq1|comp30921_c2_seq1
Natural killer cell mediated cytotoxicity	6	comp16864_c1_seq1|comp27242_c1_seq1|comp27632_c0_seq1|comp16864_c0_seq1|comp22829_c0_seq1|comp30921_c2_seq1
Osteoclast differentiation	6	comp16864_c1_seq1|comp27242_c1_seq1|comp27632_c0_seq1|comp16864_c0_seq1|comp22829_c0_seq1|comp30921_c2_seq1
Viral carcinogenesis	19	comp30807_c0_seq1|comp34267_c1_seq1|comp37388_c1_seq1|comp30839_c1_seq1|comp27632_c0_seq1|comp23886_c0_seq1|comp23142_c1_seq1|comp30839_c0_seq1|comp22979_c1_seq1|comp35431_c0_seq1|comp16864_c1_seq1|comp16864_c0_seq1|comp37391_c0_seq1|comp22829_c0_seq1|comp23142_c0_seq1|comp18515_c0_seq1|comp9761_c0_seq1|comp30921_c2_seq1|comp27242_c1_seq1
VEGF signaling pathway	6	comp16864_c1_seq1|comp27242_c1_seq1|comp27632_c0_seq1|comp16864_c0_seq1|comp22829_c0_seq1|comp30921_c2_seq1
B cell receptor signaling pathway	6	comp16864_c1_seq1|comp27242_c1_seq1|comp27632_c0_seq1|comp16864_c0_seq1|comp22829_c0_seq1|comp30921_c2_seq1
Plant hormone signal transduction	33	comp41125_c0_seq1|comp28786_c2_seq1|comp36828_c0_seq1|comp24042_c0_seq1|comp32240_c0_seq1|comp17282_c2_seq1|comp28323_c1_seq1|comp28786_c0_seq1|comp19045_c0_seq1|comp35544_c0_seq1|comp30285_c0_seq1|comp37709_c0_seq1|comp38115_c1_seq1|comp24184_c0_seq1|comp32178_c2_seq1|comp18396_c1_seq1|comp26828_c0_seq1|comp28323_c0_seq1|comp27682_c1_seq1|comp42067_c0_seq1|comp28314_c0_seq1|comp28786_c1_seq1|com…
Neurotrophin signaling pathway	8	comp16864_c1_seq1|comp27242_c1_seq1|comp27632_c0_seq1|comp19050_c0_seq1|comp25673_c1_seq1|comp16864_c0_seq1|comp22829_c0_seq1|comp30921_c2_seq1
Renal cell carcinoma	6	comp16864_c1_seq1|comp27242_c1_seq1|comp27632_c0_seq1|comp16864_c0_seq1|comp22829_c0_seq1|comp30921_c2_seq1
Phenylalanine metabolism	13	comp31322_c0_seq1|comp31994_c0_seq1|comp7802_c0_seq1|comp27873_c0_seq1|comp38227_c0_seq1|comp34396_c1_seq1|comp33515_c0_seq1|comp35021_c0_seq1|comp35165_c0_seq1|comp33285_c0_seq1|comp37584_c1_seq1|comp25768_c0_seq1|comp6906_c0_seq1
Amyotrophic lateral sclerosis (ALS)	8	comp16864_c1_seq1|comp27242_c1_seq1|comp27632_c0_seq1|comp29147_c0_seq1|comp16864_c0_seq1|comp22829_c0_seq1|comp19896_c0_seq1|comp30921_c2_seq1
Pancreatic cancer	6	comp16864_c1_seq1|comp27242_c1_seq1|comp27632_c0_seq1|comp16864_c0_seq1|comp22829_c0_seq1|comp30921_c2_seq1
Meiosis - yeast	11	comp38050_c1_seq1|comp38720_c0_seq1|comp29556_c0_seq1|comp28581_c0_seq1|comp35338_c2_seq1|comp26490_c0_seq1|comp35956_c0_seq1|comp35431_c0_seq1|comp12497_c0_seq1|comp42148_c0_seq1|comp38050_c0_seq1
MAPK signaling pathway	7	comp36541_c0_seq1|comp16864_c1_seq1|comp27242_c1_seq1|comp27632_c0_seq1|comp16864_c0_seq1|comp22829_c0_seq1|comp30921_c2_seq1
Axon guidance	6	comp16864_c1_seq1|comp27242_c1_seq1|comp27632_c0_seq1|comp16864_c0_seq1|comp22829_c0_seq1|comp30921_c2_seq1
Fructose and mannose metabolism	11	comp24236_c2_seq1|comp24236_c1_seq1|comp19355_c0_seq1|comp24493_c0_seq1|comp18564_c1_seq1|comp24236_c0_seq1|comp24236_c3_seq1|comp18564_c2_seq1|comp32943_c0_seq1|comp18564_c0_seq1|comp19165_c0_seq1
Starch and sucrose metabolism	22	comp24236_c2_seq1|comp24236_c1_seq1|comp31082_c0_seq1|comp24236_c0_seq1|comp24236_c3_seq1|comp27372_c0_seq1|comp35825_c0_seq1|comp39235_c0_seq1|comp5272_c0_seq1|comp34303_c2_seq1|comp35825_c1_seq1|comp36094_c0_seq1|comp30861_c0_seq1|comp26583_c1_seq1|comp38390_c0_seq1|comp35434_c0_seq1|comp34840_c1_seq1|comp28779_c3_seq1|comp27372_c1_seq1|comp39491_c1_seq1|comp35916_c0_seq1|comp31020_c0_seq1
Streptomycin biosynthesis	5	comp30889_c0_seq1|comp24236_c1_seq1|comp24236_c0_seq1|comp24236_c3_seq1|comp24236_c2_seq1
Colorectal cancer	6	comp16864_c1_seq1|comp27242_c1_seq1|comp27632_c0_seq1|comp16864_c0_seq1|comp22829_c0_seq1|comp30921_c2_seq1
Focal adhesion	6	comp16864_c1_seq1|comp27242_c1_seq1|comp27632_c0_seq1|comp16864_c0_seq1|comp22829_c0_seq1|comp30921_c2_seq1
Phenylpropanoid biosynthesis	16	comp31322_c0_seq1|comp31994_c0_seq1|comp34840_c1_seq1|comp27873_c0_seq1|comp24969_c0_seq1|comp38227_c0_seq1|comp34396_c1_seq1|comp33515_c0_seq1|comp5272_c0_seq1|comp35165_c0_seq1|comp33285_c0_seq1|comp37584_c1_seq1|comp29265_c2_seq1|comp34303_c2_seq1|comp25768_c0_seq1|comp6906_c0_seq1
Nitrogen metabolism	9	comp29269_c0_seq1|comp30094_c0_seq1|comp31423_c0_seq1|comp39488_c8_seq1|comp31704_c0_seq1|comp44165_c0_seq1|comp31423_c2_seq1|comp31423_c1_seq1|comp24006_c0_seq1
Butirosin and neomycin biosynthesis	4	comp24236_c1_seq1|comp24236_c0_seq1|comp24236_c3_seq1|comp24236_c2_seq1
Salmonella infection	6	comp16864_c1_seq1|comp27242_c1_seq1|comp27632_c0_seq1|comp16864_c0_seq1|comp22829_c0_seq1|comp30921_c2_seq1
Carbohydrate digestion and absorption	4	comp24236_c1_seq1|comp24236_c0_seq1|comp24236_c3_seq1|comp24236_c2_seq1
Glycolysis / Gluconeogenesis	20	comp30789_c1_seq1|comp24236_c2_seq1|comp25763_c0_seq1|comp38388_c0_seq1|comp24236_c1_seq1|comp19165_c0_seq1|comp38388_c2_seq1|comp19355_c0_seq1|comp24493_c0_seq1|comp18564_c1_seq1|comp24236_c0_seq1|comp24236_c3_seq1|comp23733_c0_seq1|comp31668_c0_seq1|comp32943_c0_seq1|comp8081_c0_seq1|comp18564_c0_seq1|comp29376_c1_seq1|comp38388_c1_seq1|comp18564_c2_seq1
Taurine and hypotaurine metabolism	3	comp24429_c0_seq1|comp19511_c0_seq1|comp24429_c1_seq1
Progesterone-mediated oocyte maturation	8	comp23142_c1_seq1|comp29556_c0_seq1|comp35338_c2_seq1|comp29218_c0_seq1|comp34210_c1_seq1|comp23142_c0_seq1|comp37388_c1_seq1|comp37391_c0_seq1
Regulation of actin cytoskeleton	9	comp37536_c0_seq1|comp25902_c0_seq1|comp27242_c1_seq1|comp27632_c0_seq1|comp16864_c1_seq1|comp16864_c0_seq1|comp22829_c0_seq1|comp30921_c2_seq1|comp26150_c0_seq1
Wnt signaling pathway	6	comp16864_c1_seq1|comp27242_c1_seq1|comp27632_c0_seq1|comp16864_c0_seq1|comp22829_c0_seq1|comp30921_c2_seq1
Shigellosis	6	comp16864_c1_seq1|comp27242_c1_seq1|comp27632_c0_seq1|comp16864_c0_seq1|comp22829_c0_seq1|comp30921_c2_seq1
Epithelial cell signaling in Helicobacter pylori infection	6	comp16864_c1_seq1|comp27242_c1_seq1|comp27632_c0_seq1|comp16864_c0_seq1|comp22829_c0_seq1|comp30921_c2_seq1
Proteoglycans in cancer	6	comp16864_c1_seq1|comp27242_c1_seq1|comp27632_c0_seq1|comp16864_c0_seq1|comp22829_c0_seq1|comp30921_c2_seq1
Pentose and glucuronate interconversions	8	comp18754_c0_seq1|comp27372_c1_seq1|comp29376_c1_seq1|comp18351_c0_seq1|comp35916_c0_seq1|comp27372_c0_seq1|comp18339_c0_seq1|comp18351_c1_seq1
Alanine, aspartate and glutamate metabolism	8	comp34217_c1_seq1|comp24429_c1_seq1|comp24429_c0_seq1|comp39488_c8_seq1|comp34217_c0_seq1|comp40034_c6_seq1|comp44165_c0_seq1|comp37629_c0_seq1
Antigen processing and presentation	7	comp36541_c0_seq1|comp19030_c1_seq1|comp38726_c1_seq1|comp19030_c0_seq1|comp38110_c1_seq1|comp24566_c0_seq1|comp32102_c0_seq1
Type I diabetes mellitus	2	comp24429_c0_seq1|comp24429_c1_seq1
Biosynthesis of unsaturated fatty acids	4	comp35243_c0_seq1|comp25930_c0_seq1|comp30181_c0_seq1|comp36995_c0_seq1
Galactose metabolism	10	comp35434_c0_seq1|comp24236_c2_seq1|comp24236_c1_seq1|comp30814_c2_seq1|comp35135_c0_seq1|comp24236_c0_seq1|comp24236_c3_seq1|comp35075_c0_seq1|comp32943_c0_seq1|comp31271_c1_seq1
Carbon fixation in photosynthetic organisms	15	comp9900_c0_seq1|comp18564_c1_seq1|comp39030_c2_seq1|comp18646_c0_seq1|comp19355_c0_seq1|comp24493_c0_seq1|comp35509_c3_seq1|comp23919_c0_seq1|comp23733_c0_seq1|comp18564_c2_seq1|comp39765_c1_seq1|comp8081_c0_seq1|comp18564_c0_seq1|comp12011_c0_seq1|comp19165_c0_seq1
Lysine biosynthesis	3	comp38701_c3_seq1|comp38701_c2_seq1|comp30789_c1_seq1
Carotenoid biosynthesis	5	comp32081_c0_seq1|comp32081_c2_seq1|comp36302_c0_seq1|comp18870_c0_seq1|comp34117_c0_seq1
Pentose phosphate pathway	9	comp9900_c0_seq1|comp19355_c0_seq1|comp24493_c0_seq1|comp18564_c1_seq1|comp18564_c2_seq1|comp32943_c0_seq1|comp18564_c0_seq1|comp18646_c0_seq1|comp19165_c0_seq1
Arginine and proline metabolism	10	comp34217_c1_seq1|comp37160_c1_seq1|comp17829_c0_seq1|comp33829_c0_seq1|comp29376_c1_seq1|comp34217_c0_seq1|comp28594_c2_seq1|comp30789_c1_seq1|comp40808_c0_seq1|comp37914_c0_seq1
GABAergic synapse	4	comp24429_c0_seq1|comp36356_c1_seq1|comp18732_c1_seq1|comp24429_c1_seq1
Cysteine and methionine metabolism	11	comp910_c0_seq1|comp7802_c0_seq1|comp36073_c0_seq1|comp31980_c0_seq1|comp28888_c0_seq1|comp17829_c0_seq1|comp36098_c0_seq1|comp38701_c3_seq1|comp30289_c0_seq1|comp38701_c2_seq1|comp30289_c1_seq1
Fc gamma R-mediated phagocytosis	8	comp25902_c0_seq1|comp27242_c1_seq1|comp27632_c0_seq1|comp16864_c1_seq1|comp16864_c0_seq1|comp22829_c0_seq1|comp30921_c2_seq1|comp26150_c0_seq1
Phagosome	9	comp37536_c0_seq1|comp16864_c1_seq1|comp27242_c1_seq1|comp27632_c0_seq1|comp16864_c0_seq1|comp22829_c0_seq1|comp40369_c0_seq1|comp32483_c0_seq1|comp30921_c2_seq1
Flavonoid biosynthesis	4	comp32260_c0_seq1|comp40943_c0_seq1|comp40214_c0_seq1|comp6906_c0_seq1
Hepatitis B	5	comp30065_c0_seq1|comp23142_c1_seq1|comp37388_c1_seq1|comp37391_c0_seq1|comp23142_c0_seq1
Other glycan degradation	3	comp39795_c0_seq1|comp27704_c1_seq1|comp29321_c0_seq1
Photosynthesis	12	comp7748_c0_seq1|comp40553_c0_seq1|comp29035_c0_seq1|comp40351_c0_seq1|comp18690_c0_seq1|comp18678_c0_seq1|comp43010_c0_seq1|comp38461_c0_seq1|comp20734_c0_seq1|comp34078_c0_seq1|comp7640_c0_seq1|comp28934_c0_seq1
Terpenoid backbone biosynthesis	6	comp22405_c0_seq1|comp30263_c2_seq1|comp40382_c0_seq1|comp30263_c0_seq1|comp36456_c0_seq1|comp30263_c1_seq1
Valine, leucine and isoleucine degradation	6	comp30789_c1_seq1|comp31144_c0_seq1|comp24362_c0_seq1|comp31086_c0_seq1|comp29376_c1_seq1|comp34067_c1_seq1
Circadian rhythm - plant	4	comp34098_c0_seq1|comp34098_c1_seq1|comp32260_c0_seq1|comp17149_c0_seq1
Methane metabolism	10	comp39765_c1_seq1|comp34095_c0_seq1|comp19355_c0_seq1|comp24493_c0_seq1|comp18564_c1_seq1|comp18564_c2_seq1|comp25763_c0_seq1|comp32943_c0_seq1|comp18564_c0_seq1|comp19165_c0_seq1
Cutin, suberine and wax biosynthesis	3	comp40443_c0_seq1|comp17543_c0_seq1|comp40684_c0_seq1
Stilbenoid, diarylheptanoid and gingerol biosynthesis	2	comp40692_c0_seq1|comp6906_c0_seq1
Zeatin biosynthesis	3	comp25670_c0_seq1|comp25670_c1_seq1|comp31163_c1_seq1
Pathways in cancer	8	comp16864_c1_seq1|comp30839_c1_seq1|comp27632_c0_seq1|comp30839_c0_seq1|comp16864_c0_seq1|comp22829_c0_seq1|comp30921_c2_seq1|comp27242_c1_seq1
Fatty acid elongation	3	comp33243_c1_seq1|comp33243_c3_seq1|comp25930_c0_seq1
Glutathione metabolism	8	comp40922_c0_seq1|comp25261_c0_seq1|comp21027_c0_seq1|comp37858_c1_seq1|comp25261_c1_seq1|comp33829_c0_seq1|comp19070_c0_seq1|comp19511_c0_seq1
Sesquiterpenoid and triterpenoid biosynthesis	2	comp30681_c3_seq1|comp8375_c0_seq1
Limonene and pinene degradation	2	comp40692_c0_seq1|comp29376_c1_seq1
Type II diabetes mellitus	4	comp24236_c1_seq1|comp24236_c0_seq1|comp24236_c3_seq1|comp24236_c2_seq1
Valine, leucine and isoleucine biosynthesis	2	comp31144_c0_seq1|comp24362_c0_seq1
Aminobenzoate degradation	1	comp40692_c0_seq1
Base excision repair	5	comp30065_c0_seq1|comp18402_c0_seq1|comp33025_c1_seq1|comp33025_c0_seq1|comp37026_c0_seq1
Isoquinoline alkaloid biosynthesis	2	comp37334_c0_seq1|comp7802_c0_seq1
Inositol phosphate metabolism	6	comp37536_c0_seq1|comp30889_c0_seq1|comp34699_c0_seq1|comp25902_c0_seq1|comp19486_c0_seq1|comp26150_c0_seq1
beta-Alanine metabolism	4	comp24429_c0_seq1|comp30789_c1_seq1|comp29376_c1_seq1|comp24429_c1_seq1
Glyoxylate and dicarboxylate metabolism	9	comp39030_c2_seq1|comp34095_c0_seq1|comp27557_c0_seq1|comp36978_c0_seq1|comp23919_c0_seq1|comp38568_c1_seq1|comp36877_c1_seq1|comp19896_c0_seq1|comp12011_c0_seq1
Cyanoamino acid metabolism	4	comp5272_c0_seq1|comp19511_c0_seq1|comp34303_c2_seq1|comp34840_c1_seq1
Lysine degradation	3	comp30789_c1_seq1|comp38554_c0_seq1|comp29376_c1_seq1
Small cell lung cancer	2	comp30839_c1_seq1|comp30839_c0_seq1
alpha-Linolenic acid metabolism	4	comp35243_c0_seq1|comp31034_c0_seq1|comp24374_c0_seq1|comp14113_c0_seq1
Chemical carcinogenesis	3	comp21027_c0_seq1|comp37858_c1_seq1|comp19070_c0_seq1
Arachidonic acid metabolism	2	comp19511_c0_seq1|comp14113_c0_seq1
Gap junction	2	comp40369_c0_seq1|comp32483_c0_seq1
p53 signaling pathway	4	comp40922_c0_seq1|comp34210_c1_seq1|comp25261_c0_seq1|comp25261_c1_seq1
Glycosaminoglycan degradation	1	comp36090_c0_seq1
Pyrimidine metabolism	12	comp40922_c0_seq1|comp27869_c0_seq1|comp34700_c0_seq1|comp27306_c0_seq1|comp34082_c0_seq1|comp18903_c0_seq1|comp30553_c0_seq1|comp25261_c1_seq1|comp33473_c1_seq1|comp26629_c1_seq1|comp26629_c0_seq1|comp25261_c0_seq1
Phosphatidylinositol signaling system	5	comp19486_c0_seq1|comp38710_c0_seq1|comp25902_c0_seq1|comp37536_c0_seq1|comp26150_c0_seq1
Synaptic vesicle cycle	5	comp18732_c1_seq1|comp26243_c4_seq1|comp26243_c2_seq1|comp25617_c0_seq1|comp33563_c0_seq1
Pathogenic Escherichia coli infection	2	comp40369_c0_seq1|comp32483_c0_seq1
Vasopressin-regulated water reabsorption	2	comp19050_c0_seq1|comp25673_c1_seq1
Endocrine and other factor-regulated calcium reabsorption	2	comp26243_c4_seq1|comp26243_c2_seq1
Drug metabolism - other enzymes	2	comp33473_c1_seq1|comp37689_c1_seq1
Histidine metabolism	2	comp30789_c1_seq1|comp29376_c1_seq1
Fat digestion and absorption	1	comp14113_c0_seq1
Tyrosine metabolism	3	comp37334_c0_seq1|comp35021_c0_seq1|comp7802_c0_seq1
PI3K-Akt signaling pathway	6	comp16864_c1_seq1|comp27242_c1_seq1|comp27632_c0_seq1|comp16864_c0_seq1|comp22829_c0_seq1|comp30921_c2_seq1
Legionellosis	3	comp36541_c0_seq1|comp32247_c0_seq1|comp32247_c1_seq1
Drug metabolism - cytochrome P450	3	comp21027_c0_seq1|comp37858_c1_seq1|comp19070_c0_seq1
Pantothenate and CoA biosynthesis	2	comp31144_c0_seq1|comp24362_c0_seq1
Glycine, serine and threonine metabolism	7	comp30789_c1_seq1|comp40034_c6_seq1|comp38701_c3_seq1|comp25763_c0_seq1|comp38701_c2_seq1|comp24006_c0_seq1|comp37629_c0_seq1
Metabolism of xenobiotics by cytochrome P450	3	comp21027_c0_seq1|comp37858_c1_seq1|comp19070_c0_seq1
Lysosome	7	comp19030_c1_seq1|comp26243_c4_seq1|comp19030_c0_seq1|comp36090_c0_seq1|comp24424_c0_seq1|comp26243_c2_seq1|comp32102_c0_seq1
Amino sugar and nucleotide sugar metabolism	10	comp24236_c2_seq1|comp39235_c0_seq1|comp23728_c1_seq1|comp24236_c1_seq1|comp23728_c0_seq1|comp28779_c3_seq1|comp24236_c0_seq1|comp24236_c3_seq1|comp29025_c0_seq1|comp38390_c0_seq1
Retrograde endocannabinoid signaling	1	comp18732_c1_seq1
Biotin metabolism	1	comp36688_c0_seq1
Ascorbate and aldarate metabolism	3	comp30789_c1_seq1|comp34699_c0_seq1|comp29376_c1_seq1
Sphingolipid metabolism	2	comp27704_c1_seq1|comp30814_c2_seq1
Sulfur metabolism	2	comp27538_c0_seq1|comp36073_c0_seq1
One carbon pool by folate	2	comp36978_c0_seq1|comp24006_c0_seq1
Butanoate metabolism	2	comp24429_c0_seq1|comp24429_c1_seq1
Thiamine metabolism	1	comp22405_c0_seq1
Leishmaniasis	1	comp41047_c0_seq1
Steroid biosynthesis	2	comp36372_c2_seq1|comp28945_c0_seq1
Carbon metabolism	24	comp24236_c2_seq1|comp36073_c0_seq1|comp24236_c1_seq1|comp18564_c0_seq1|comp24236_c0_seq1|comp24236_c3_seq1|comp38568_c1_seq1|comp24006_c0_seq1|comp39030_c2_seq1|comp24493_c0_seq1|comp18564_c1_seq1|comp25763_c0_seq1|comp12011_c0_seq1|comp9900_c0_seq1|comp32943_c0_seq1|comp35509_c3_seq1|comp19165_c0_seq1|comp39765_c1_seq1|comp8081_c0_seq1|comp34095_c0_seq1|comp19355_c0_seq1|comp23919_c0_seq1|comp1…
Protein digestion and absorption	1	comp31225_c1_seq1
Fatty acid degradation	4	comp35243_c0_seq1|comp31034_c0_seq1|comp30789_c1_seq1|comp29376_c1_seq1
Fanconi anemia pathway	4	comp39820_c1_seq1|comp29015_c0_seq1|comp39820_c0_seq1|comp37292_c0_seq1
Bile secretion	3	comp30263_c0_seq1|comp30263_c1_seq1|comp30263_c2_seq1
Tryptophan metabolism	3	comp30789_c1_seq1|comp19896_c0_seq1|comp29376_c1_seq1
PPAR signaling pathway	2	comp35243_c0_seq1|comp36995_c0_seq1
Glycosphingolipid biosynthesis - globo series	1	comp30814_c2_seq1
Biosynthesis of amino acids	19	comp9900_c0_seq1|comp25763_c0_seq1|comp7802_c0_seq1|comp36073_c0_seq1|comp31144_c0_seq1|comp24362_c0_seq1|comp19355_c0_seq1|comp18564_c0_seq1|comp18564_c1_seq1|comp38701_c3_seq1|comp21960_c0_seq1|comp18564_c2_seq1|comp32943_c0_seq1|comp28594_c2_seq1|comp30789_c1_seq1|comp38701_c2_seq1|comp8081_c0_seq1|comp18646_c0_seq1|comp19165_c0_seq1
Mismatch repair	3	comp30065_c0_seq1|comp29015_c0_seq1|comp37292_c0_seq1
Ubiquitin mediated proteolysis	7	comp30839_c1_seq1|comp29218_c0_seq1|comp35431_c0_seq1|comp35338_c2_seq1|comp30839_c0_seq1|comp10647_c0_seq1|comp39989_c1_seq1
Herpes simplex infection	4	comp35001_c2_seq1|comp35001_c1_seq1|comp30839_c1_seq1|comp30839_c0_seq1
Purine metabolism	12	comp40922_c0_seq1|comp27869_c0_seq1|comp34700_c0_seq1|comp25261_c0_seq1|comp27306_c0_seq1|comp18903_c0_seq1|comp8522_c0_seq1|comp25261_c1_seq1|comp26629_c1_seq1|comp26629_c0_seq1|comp24038_c1_seq1|comp37689_c1_seq1
Insulin signaling pathway	5	comp24236_c1_seq1|comp24236_c0_seq1|comp24236_c3_seq1|comp24236_c2_seq1|comp24493_c0_seq1
Glycerolipid metabolism	5	comp40711_c0_seq1|comp30789_c1_seq1|comp29376_c1_seq1|comp38710_c0_seq1|comp30814_c2_seq1
Tropane, piperidine and pyridine alkaloid biosynthesis	1	comp7802_c0_seq1
Prion diseases	1	comp29147_c0_seq1
HIF-1 signaling pathway	4	comp24236_c1_seq1|comp24236_c0_seq1|comp24236_c3_seq1|comp24236_c2_seq1
Calcium signaling pathway	2	comp10140_c0_seq1|comp19486_c0_seq1
Cardiac muscle contraction	1	comp36070_c0_seq1
Vascular smooth muscle contraction	1	comp14113_c0_seq1
Cytosolic DNA-sensing pathway	1	comp18903_c0_seq1
Propanoate metabolism	2	comp30789_c1_seq1|comp29376_c1_seq1
Regulation of autophagy	1	comp36356_c1_seq1
Chloroalkane and chloroalkene degradation	1	comp29376_c1_seq1
Linoleic acid metabolism	1	comp14113_c0_seq1
Fatty acid biosynthesis	1	comp36688_c0_seq1
Toxoplasmosis	2	comp36541_c0_seq1|comp24702_c0_seq1
Endocytosis	7	comp36541_c0_seq1|comp25902_c0_seq1|comp36289_c1_seq1|comp27568_c0_seq1|comp26243_c4_seq1|comp26243_c2_seq1|comp26150_c0_seq1
RNA polymerase	2	comp27306_c0_seq1|comp18903_c0_seq1
Epstein-Barr virus infection	8	comp36541_c0_seq1|comp23142_c1_seq1|comp30839_c1_seq1|comp18903_c0_seq1|comp30839_c0_seq1|comp23142_c0_seq1|comp37388_c1_seq1|comp37391_c0_seq1
Plant-pathogen interaction	8	comp38466_c4_seq1|comp27170_c0_seq1|comp24702_c0_seq1|comp17106_c0_seq1|comp12639_c0_seq1|comp41173_c0_seq1|comp27866_c0_seq1|comp18780_c2_seq1
Measles	1	comp36541_c0_seq1
Phenylalanine, tyrosine and tryptophan biosynthesis	2	comp21960_c0_seq1|comp7802_c0_seq1
2-Oxocarboxylic acid metabolism	2	comp31144_c0_seq1|comp24362_c0_seq1
Oocyte meiosis	3	comp29556_c0_seq1|comp35431_c0_seq1|comp35338_c2_seq1
Tuberculosis	3	comp24566_c0_seq1|comp38110_c1_seq1|comp38726_c1_seq1
HTLV-I infection	5	comp29556_c0_seq1|comp30065_c0_seq1|comp35431_c0_seq1|comp35338_c2_seq1|comp10140_c0_seq1
Protein processing in endoplasmic reticulum	12	comp36541_c0_seq1|comp32247_c0_seq1|comp18774_c0_seq1|comp32018_c0_seq1|comp41596_c0_seq1|comp35112_c0_seq1|comp32247_c1_seq1|comp33133_c0_seq1|comp17521_c0_seq1|comp35652_c1_seq1|comp29856_c1_seq1|comp36552_c1_seq1
Estrogen signaling pathway	1	comp36541_c0_seq1
Homologous recombination	2	comp29015_c0_seq1|comp37292_c0_seq1
Nucleotide excision repair	3	comp30065_c0_seq1|comp29015_c0_seq1|comp37292_c0_seq1
SNARE interactions in vesicular transport	2	comp39458_c4_seq1|comp33563_c0_seq1
Ether lipid metabolism	1	comp14113_c0_seq1
Peroxisome	6	comp29147_c0_seq1|comp37117_c1_seq1|comp35243_c0_seq1|comp37117_c0_seq1|comp19896_c0_seq1|comp37689_c1_seq1
Huntington's disease	6	comp26243_c4_seq1|comp36070_c0_seq1|comp29147_c0_seq1|comp18903_c0_seq1|comp10140_c0_seq1|comp26243_c2_seq1
Pyruvate metabolism	5	comp30789_c1_seq1|comp38568_c1_seq1|comp23733_c0_seq1|comp29376_c1_seq1|comp39765_c1_seq1
Carbon fixation pathways in prokaryotes	1	comp39765_c1_seq1
N-Glycan biosynthesis	1	comp33565_c0_seq1
Influenza A	1	comp36541_c0_seq1
Glycerophospholipid metabolism	3	comp40711_c0_seq1|comp14113_c0_seq1|comp38710_c0_seq1
Citrate cycle (TCA cycle)	1	comp23733_c0_seq1
Parkinson's disease	2	comp10140_c0_seq1|comp36070_c0_seq1
MicroRNAs in cancer	2	comp28888_c0_seq1|comp36098_c0_seq1
mRNA surveillance pathway	2	comp29594_c0_seq1|comp25151_c0_seq1
Ribosome biogenesis in eukaryotes	1	comp38343_c2_seq1
Alzheimer's disease	1	comp36070_c0_seq1
Spliceosome	3	comp36541_c0_seq1|comp35001_c2_seq1|comp35001_c1_seq1
Oxidative phosphorylation	2	comp26730_c3_seq1|comp36070_c0_seq1
Ribosome	4	comp8999_c0_seq1|comp5351_c0_seq1|comp33147_c1_seq1|comp28862_c0_seq1
DEGs between NOI and NTD
Starch and sucrose metabolism	55	comp34297_c1_seq1|comp24236_c2_seq1|comp30916_c0_seq1|comp36408_c0_seq1|comp31082_c0_seq1|comp27770_c0_seq1|comp18651_c0_seq1|comp24236_c0_seq1|comp24236_c3_seq1|comp38352_c0_seq1|comp27372_c0_seq1|comp31495_c0_seq1|comp26583_c1_seq1|comp32103_c0_seq1|comp35825_c0_seq1|comp32462_c1_seq1|comp37120_c0_seq1|comp37170_c1_seq1|comp38478_c0_seq1|comp44_c0_seq1|comp27372_c1_seq1|comp43069_c0_seq1|comp36…
Systemic lupus erythematosus	22	comp31819_c0_seq1|comp23886_c0_seq1|comp36400_c0_seq1|comp34267_c1_seq1|comp31932_c0_seq1|comp28255_c0_seq1|comp31078_c1_seq1|comp23759_c0_seq1|comp24870_c0_seq1|comp29757_c0_seq1|comp29757_c1_seq1|comp24870_c1_seq1|comp28517_c1_seq1|comp23964_c1_seq1|comp31078_c0_seq1|comp28517_c0_seq1|comp32036_c0_seq1|comp35771_c0_seq1|comp9761_c0_seq1|comp30807_c0_seq1|comp18515_c0_seq1|comp24759_c0_seq1
Pentose and glucuronate interconversions	22	comp27770_c0_seq1|comp32744_c1_seq1|comp27372_c0_seq1|comp32103_c0_seq1|comp18754_c0_seq1|comp34554_c1_seq1|comp36408_c0_seq1|comp26025_c0_seq1|comp38352_c0_seq1|comp34554_c2_seq1|comp33607_c1_seq1|comp18351_c0_seq1|comp37741_c0_seq1|comp37741_c1_seq1|comp39280_c0_seq1|comp27770_c1_seq1|comp27372_c1_seq1|comp40924_c0_seq1|comp18351_c1_seq1|comp33607_c0_seq1|comp35916_c0_seq1|comp27770_c2_seq1
Ascorbate and aldarate metabolism	17	comp33996_c0_seq1|comp37169_c0_seq1|comp34699_c0_seq1|comp30849_c0_seq1|comp30700_c0_seq1|comp33607_c1_seq1|comp26025_c0_seq1|comp29759_c2_seq1|comp27770_c0_seq1|comp35341_c2_seq1|comp40924_c0_seq1|comp23714_c0_seq1|comp33607_c0_seq1|comp32103_c0_seq1|comp27770_c1_seq1|comp38928_c0_seq1|comp27770_c2_seq1
Phenylpropanoid biosynthesis	33	comp27891_c1_seq1|comp40126_c0_seq1|comp35165_c0_seq1|comp38355_c1_seq1|comp18164_c0_seq1|comp31495_c0_seq1|comp39325_c0_seq1|comp15122_c0_seq1|comp31994_c0_seq1|comp24969_c0_seq1|comp44_c0_seq1|comp38227_c0_seq1|comp34396_c1_seq1|comp34198_c0_seq1|comp16842_c0_seq1|comp27540_c1_seq1|comp35613_c0_seq1|comp39122_c0_seq1|comp24099_c0_seq1|comp33515_c0_seq1|comp28385_c0_seq1|comp18781_c0_seq1|comp35…
Porphyrin and chlorophyll metabolism	19	comp35812_c4_seq1|comp31941_c0_seq1|comp35812_c1_seq1|comp8432_c0_seq1|comp40523_c0_seq1|comp31151_c2_seq1|comp31151_c6_seq1|comp31151_c4_seq1|comp40382_c0_seq1|comp31151_c1_seq1|comp31151_c8_seq1|comp31871_c0_seq1|comp33873_c0_seq1|comp40370_c0_seq1|comp31151_c10_seq1|comp32414_c5_seq1|comp32414_c3_seq1|comp31131_c0_seq1|comp31151_c13_seq1
DNA replication	22	comp27454_c0_seq1|comp37292_c0_seq1|comp38050_c1_seq1|comp30317_c0_seq1|comp6598_c0_seq1|comp38720_c0_seq1|comp32537_c1_seq1|comp26629_c0_seq1|comp38050_c0_seq1|comp29015_c0_seq1|comp27869_c0_seq1|comp25828_c0_seq1|comp32537_c0_seq1|comp32987_c0_seq1|comp15034_c0_seq1|comp34700_c0_seq1|comp19942_c0_seq1|comp26893_c0_seq1|comp28581_c0_seq1|comp16901_c0_seq1|comp26629_c1_seq1|comp34052_c0_seq1
Amino sugar and nucleotide sugar metabolism	34	comp34297_c1_seq1|comp24236_c2_seq1|comp30849_c0_seq1|comp24236_c1_seq1|comp27770_c0_seq1|comp40517_c0_seq1|comp24236_c0_seq1|comp24236_c3_seq1|comp25504_c1_seq1|comp29025_c0_seq1|comp32103_c0_seq1|comp32462_c1_seq1|comp32462_c0_seq1|comp32337_c0_seq1|comp11683_c0_seq1|comp36122_c1_seq1|comp30309_c1_seq1|comp33194_c0_seq1|comp23728_c0_seq1|comp23728_c1_seq1|comp40879_c0_seq1|comp35635_c0_seq1|com…
Photosynthesis	31	comp33948_c0_seq1|comp40359_c0_seq1|comp29085_c1_seq1|comp7748_c0_seq1|comp29035_c0_seq1|comp7641_c0_seq1|comp28495_c1_seq1|comp40346_c0_seq1|comp39611_c15_seq1|comp6808_c0_seq1|comp18695_c1_seq1|comp25821_c0_seq1|comp7640_c0_seq1|comp7632_c0_seq1|comp40553_c0_seq1|comp40351_c0_seq1|comp18690_c0_seq1|comp18678_c0_seq1|comp38461_c0_seq1|comp18688_c0_seq1|comp18691_c0_seq1|comp25799_c0_seq1|comp188…
Plant hormone signal transduction	59	comp41125_c0_seq1|comp28786_c2_seq1|comp28323_c2_seq1|comp24042_c0_seq1|comp27480_c0_seq1|comp17282_c2_seq1|comp26133_c2_seq1|comp28323_c1_seq1|comp37709_c0_seq1|comp39940_c3_seq1|comp42789_c0_seq1|comp18360_c0_seq1|comp30840_c0_seq1|comp19045_c0_seq1|comp39687_c0_seq1|comp19096_c0_seq1|comp39940_c8_seq1|comp34646_c1_seq1|comp25708_c0_seq1|comp30515_c1_seq1|comp1106_c0_seq1|comp28786_c0_seq1|comp…
Alcoholism	23	comp31819_c0_seq1|comp23886_c0_seq1|comp36400_c0_seq1|comp34267_c1_seq1|comp31932_c0_seq1|comp28255_c0_seq1|comp31078_c1_seq1|comp23759_c0_seq1|comp24870_c0_seq1|comp29757_c0_seq1|comp29757_c1_seq1|comp24870_c1_seq1|comp28517_c1_seq1|comp23964_c1_seq1|comp31078_c0_seq1|comp28517_c0_seq1|comp17324_c0_seq1|comp32036_c0_seq1|comp35771_c0_seq1|comp9761_c0_seq1|comp30807_c0_seq1|comp18515_c0_seq1|comp…
One carbon pool by folate	11	comp27783_c4_seq1|comp27783_c1_seq1|comp31876_c1_seq1|comp35319_c2_seq1|comp27783_c0_seq1|comp26778_c0_seq1|comp36978_c0_seq1|comp26778_c4_seq1|comp18595_c0_seq1|comp24006_c0_seq1|comp27783_c3_seq1
Glycine, serine and threonine metabolism	24	comp27783_c1_seq1|comp6625_c1_seq1|comp32862_c0_seq1|comp38701_c3_seq1|comp36947_c0_seq1|comp24006_c0_seq1|comp27783_c3_seq1|comp31876_c1_seq1|comp34831_c0_seq1|comp38413_c1_seq1|comp38701_c2_seq1|comp6625_c0_seq1|comp27783_c4_seq1|comp35319_c2_seq1|comp33195_c0_seq1|comp18309_c0_seq1|comp35947_c0_seq1|comp31842_c0_seq1|comp35211_c0_seq1|comp27783_c0_seq1|comp29466_c0_seq1|comp40034_c6_seq1|comp1…
Steroid biosynthesis	11	comp40926_c0_seq1|comp36372_c2_seq1|comp28945_c0_seq1|comp8260_c0_seq1|comp40685_c0_seq1|comp36578_c0_seq1|comp30543_c0_seq1|comp33386_c0_seq1|comp28282_c0_seq1|comp38957_c2_seq1|comp29473_c0_seq1
Ubiquinone and other terpenoid-quinone biosynthesis	9	comp40271_c0_seq1|comp7802_c0_seq1|comp38227_c0_seq1|comp35021_c0_seq1|comp31994_c0_seq1|comp39729_c1_seq1|comp39680_c0_seq1|comp24149_c0_seq1|comp39592_c1_seq1
Cutin, suberine and wax biosynthesis	9	comp23696_c0_seq1|comp40443_c0_seq1|comp7171_c1_seq1|comp23696_c1_seq1|comp23696_c2_seq1|comp33684_c0_seq1|comp40684_c0_seq1|comp15172_c0_seq1|comp40097_c0_seq1
Photosynthesis - antenna proteins	17	comp30676_c0_seq1|comp39077_c3_seq1|comp25167_c2_seq1|comp26057_c0_seq1|comp40462_c0_seq1|comp18796_c0_seq1|comp29205_c0_seq1|comp33455_c0_seq1|comp38944_c2_seq1|comp29129_c0_seq1|comp18523_c1_seq1|comp18523_c0_seq1|comp25167_c1_seq1|comp18609_c0_seq1|comp18644_c0_seq1|comp30911_c0_seq1|comp40356_c0_seq1
Nitrogen metabolism	16	comp27783_c3_seq1|comp29269_c0_seq1|comp30871_c0_seq1|comp27783_c1_seq1|comp33448_c0_seq1|comp31423_c0_seq1|comp27783_c4_seq1|comp27783_c0_seq1|comp39488_c8_seq1|comp34271_c2_seq1|comp31704_c0_seq1|comp31423_c2_seq1|comp31423_c1_seq1|comp24006_c0_seq1|comp31201_c0_seq1|comp24771_c1_seq1
Fructose and mannose metabolism	18	comp28368_c0_seq1|comp24236_c2_seq1|comp36122_c1_seq1|comp40034_c5_seq1|comp24236_c1_seq1|comp30309_c1_seq1|comp24236_c0_seq1|comp19355_c0_seq1|comp24493_c0_seq1|comp7685_c0_seq1|comp34116_c0_seq1|comp24236_c3_seq1|comp11683_c0_seq1|comp32943_c0_seq1|comp35635_c0_seq1|comp33194_c0_seq1|comp40420_c0_seq1|comp19165_c0_seq1
Cyanoamino acid metabolism	12	comp30925_c1_seq1|comp39122_c0_seq1|comp34840_c1_seq1|comp40126_c0_seq1|comp35319_c2_seq1|comp44_c0_seq1|comp28385_c0_seq1|comp31876_c1_seq1|comp19511_c0_seq1|comp31495_c0_seq1|comp34303_c2_seq1|comp35613_c0_seq1
Streptomycin biosynthesis	8	comp30889_c0_seq1|comp24236_c2_seq1|comp24236_c1_seq1|comp25105_c1_seq1|comp24236_c0_seq1|comp24236_c3_seq1|comp36122_c1_seq1|comp35635_c0_seq1
Glutathione metabolism	19	comp40922_c0_seq1|comp33829_c0_seq1|comp33996_c0_seq1|comp25261_c0_seq1|comp25363_c1_seq1|comp25363_c2_seq1|comp25363_c0_seq1|comp37858_c1_seq1|comp30700_c0_seq1|comp19070_c0_seq1|comp18890_c0_seq1|comp29655_c0_seq1|comp35341_c2_seq1|comp25261_c1_seq1|comp19511_c0_seq1|comp29655_c1_seq1|comp35795_c0_seq1|comp29655_c2_seq1|comp24518_c3_seq1
Sesquiterpenoid and triterpenoid biosynthesis	6	comp30681_c0_seq1|comp24569_c0_seq1|comp30681_c4_seq1|comp36511_c0_seq1|comp8375_c0_seq1|comp36511_c3_seq1
Carotenoid biosynthesis	10	comp7548_c1_seq1|comp36578_c1_seq1|comp30607_c0_seq1|comp18870_c0_seq1|comp32081_c2_seq1|comp36302_c0_seq1|comp7548_c0_seq1|comp34117_c0_seq1|comp32081_c0_seq1|comp28863_c2_seq1
Phenylalanine metabolism	19	comp31322_c0_seq1|comp31994_c0_seq1|comp38227_c0_seq1|comp7802_c0_seq1|comp27891_c1_seq1|comp18781_c0_seq1|comp40159_c11_seq1|comp33515_c0_seq1|comp35021_c0_seq1|comp35165_c0_seq1|comp32205_c1_seq1|comp37584_c1_seq1|comp18164_c0_seq1|comp16842_c0_seq1|comp34396_c1_seq1|comp15122_c0_seq1|comp25768_c0_seq1|comp35644_c0_seq1|comp24099_c0_seq1
Base excision repair	13	comp33025_c1_seq1|comp37953_c0_seq1|comp6598_c0_seq1|comp18751_c0_seq1|comp20536_c1_seq1|comp36537_c0_seq1|comp30317_c0_seq1|comp18402_c0_seq1|comp33025_c0_seq1|comp32987_c0_seq1|comp34446_c0_seq1|comp37026_c0_seq1|comp20536_c0_seq1
Butirosin and neomycin biosynthesis	6	comp24236_c2_seq1|comp24236_c1_seq1|comp24236_c0_seq1|comp24236_c3_seq1|comp36122_c1_seq1|comp35635_c0_seq1
Pathogenic Escherichia coli infection	7	comp36580_c2_seq1|comp32029_c2_seq1|comp36256_c0_seq1|comp31088_c0_seq1|comp32674_c1_seq1|comp40369_c0_seq1|comp32483_c0_seq1
Carbohydrate digestion and absorption	6	comp24236_c2_seq1|comp24236_c1_seq1|comp24236_c0_seq1|comp24236_c3_seq1|comp36122_c1_seq1|comp35635_c0_seq1
Cysteine and methionine metabolism	21	comp33767_c1_seq1|comp18818_c0_seq1|comp7802_c0_seq1|comp36073_c0_seq1|comp36098_c0_seq1|comp31980_c0_seq1|comp28888_c0_seq1|comp24512_c1_seq1|comp28926_c1_seq1|comp17829_c0_seq1|comp40406_c0_seq1|comp38701_c3_seq1|comp30289_c1_seq1|comp18309_c0_seq1|comp30289_c0_seq1|comp13454_c0_seq1|comp28258_c1_seq1|comp38701_c2_seq1|comp18890_c0_seq1|comp36438_c5_seq1|comp7690_c0_seq1
Gap junction	6	comp17324_c0_seq1|comp32029_c2_seq1|comp31088_c0_seq1|comp32674_c1_seq1|comp40369_c0_seq1|comp32483_c0_seq1
Limonene and pinene degradation	5	comp40692_c0_seq1|comp33607_c0_seq1|comp40924_c0_seq1|comp26025_c0_seq1|comp33607_c1_seq1
Cell cycle	24	comp27454_c0_seq1|comp30317_c0_seq1|comp34210_c1_seq1|comp37395_c1_seq1|comp23142_c0_seq1|comp38157_c0_seq1|comp23142_c1_seq1|comp38720_c0_seq1|comp29556_c0_seq1|comp29818_c1_seq1|comp29218_c0_seq1|comp38050_c0_seq1|comp37388_c1_seq1|comp34634_c0_seq1|comp38050_c1_seq1|comp29945_c0_seq1|comp30839_c0_seq1|comp42148_c0_seq1|comp27193_c0_seq1|comp30839_c1_seq1|comp28581_c0_seq1|comp26490_c0_seq1|com…
Biotin metabolism	4	comp36688_c0_seq1|comp27539_c0_seq1|comp40751_c0_seq1|comp28012_c0_seq1
Carbon metabolism	53	comp19055_c0_seq1|comp24236_c2_seq1|comp27783_c1_seq1|comp36073_c0_seq1|comp24236_c1_seq1|comp6625_c1_seq1|comp32862_c0_seq1|comp29655_c1_seq1|comp24236_c0_seq1|comp24236_c3_seq1|comp19355_c0_seq1|comp24437_c0_seq1|comp40065_c0_seq1|comp18818_c0_seq1|comp24006_c0_seq1|comp29655_c2_seq1|comp27783_c3_seq1|comp29655_c0_seq1|comp40065_c1_seq1|comp31876_c1_seq1|comp19583_c0_seq1|comp24493_c0_seq1|comp…
Glycolysis / Gluconeogenesis	30	comp24236_c2_seq1|comp24236_c1_seq1|comp6625_c1_seq1|comp28926_c1_seq1|comp38388_c2_seq1|comp24236_c0_seq1|comp24236_c3_seq1|comp23733_c0_seq1|comp38388_c1_seq1|comp19583_c0_seq1|comp26025_c0_seq1|comp24493_c0_seq1|comp7685_c0_seq1|comp31668_c0_seq1|comp32943_c0_seq1|comp35635_c0_seq1|comp6625_c0_seq1|comp36122_c1_seq1|comp40034_c5_seq1|comp24793_c1_seq1|comp33607_c1_seq1|comp19165_c0_seq1|comp31…
Fatty acid biosynthesis	6	comp34532_c0_seq1|comp36688_c0_seq1|comp27539_c0_seq1|comp28012_c0_seq1|comp35996_c1_seq1|comp40751_c0_seq1
Inositol phosphate metabolism	13	comp37536_c0_seq1|comp30889_c0_seq1|comp24064_c0_seq1|comp24064_c1_seq1|comp25105_c1_seq1|comp36045_c0_seq1|comp29759_c2_seq1|comp7685_c0_seq1|comp37193_c0_seq1|comp24152_c0_seq1|comp19486_c0_seq1|comp34699_c0_seq1|comp22453_c1_seq1
Lysine degradation	7	comp38554_c0_seq1|comp28395_c0_seq1|comp37176_c0_seq1|comp33607_c1_seq1|comp26025_c0_seq1|comp40924_c0_seq1|comp33607_c0_seq1
Protein digestion and absorption	4	comp35888_c0_seq1|comp31225_c2_seq1|comp31225_c1_seq1|comp36988_c0_seq1
Pentose phosphate pathway	14	comp9900_c0_seq1|comp40034_c5_seq1|comp18646_c0_seq1|comp19355_c0_seq1|comp24493_c0_seq1|comp29655_c0_seq1|comp40420_c0_seq1|comp40377_c0_seq1|comp19165_c0_seq1|comp32943_c0_seq1|comp29655_c1_seq1|comp19023_c2_seq1|comp29655_c2_seq1|comp37112_c0_seq1
Bile secretion	9	comp38305_c0_seq1|comp27007_c0_seq1|comp35153_c0_seq1|comp25142_c2_seq1|comp30263_c0_seq1|comp34745_c0_seq1|comp38164_c0_seq1|comp30263_c1_seq1|comp26501_c0_seq1
Cell cycle - yeast	15	comp38050_c1_seq1|comp27454_c0_seq1|comp28581_c0_seq1|comp29556_c0_seq1|comp17366_c0_seq1|comp38720_c0_seq1|comp26490_c0_seq1|comp29218_c0_seq1|comp12497_c0_seq1|comp36543_c0_seq1|comp42148_c0_seq1|comp35431_c0_seq1|comp38050_c0_seq1|comp27193_c0_seq1|comp38157_c0_seq1
Diterpenoid biosynthesis	5	comp4756_c0_seq1|comp34784_c0_seq1|comp35740_c0_seq1|comp38180_c0_seq1|comp21091_c0_seq1
Bacterial invasion of epithelial cells	6	comp26243_c4_seq1|comp27242_c1_seq1|comp27632_c0_seq1|comp36256_c0_seq1|comp30921_c2_seq1|comp26243_c2_seq1
Taurine and hypotaurine metabolism	3	comp24429_c0_seq1|comp19511_c0_seq1|comp24429_c1_seq1
Hepatitis B	8	comp23142_c1_seq1|comp24152_c0_seq1|comp29945_c0_seq1|comp17324_c0_seq1|comp30317_c0_seq1|comp23142_c0_seq1|comp37395_c1_seq1|comp37388_c1_seq1
Glycerolipid metabolism	14	comp40711_c0_seq1|comp33913_c3_seq1|comp33913_c2_seq1|comp31286_c0_seq1|comp33913_c4_seq1|comp33913_c1_seq1|comp26025_c0_seq1|comp33607_c1_seq1|comp40924_c0_seq1|comp35024_c0_seq1|comp33607_c0_seq1|comp38710_c0_seq1|comp31286_c1_seq1|comp38112_c0_seq1
Transcriptional misregulation in cancer	9	comp23759_c0_seq1|comp24870_c0_seq1|comp28517_c0_seq1|comp29818_c1_seq1|comp28517_c1_seq1|comp31819_c0_seq1|comp31932_c0_seq1|comp32036_c0_seq1|comp24870_c1_seq1
Biosynthesis of unsaturated fatty acids	5	comp29579_c0_seq1|comp40751_c0_seq1|comp28993_c0_seq1|comp30181_c0_seq1|comp36995_c0_seq1
Leukocyte transendothelial migration	3	comp27242_c1_seq1|comp30921_c2_seq1|comp27632_c0_seq1
TNF signaling pathway	3	comp17324_c0_seq1|comp33845_c1_seq1|comp33845_c0_seq1
Meiosis - yeast	12	comp38050_c1_seq1|comp27454_c0_seq1|comp28581_c0_seq1|comp29556_c0_seq1|comp38720_c0_seq1|comp26490_c0_seq1|comp35431_c0_seq1|comp12497_c0_seq1|comp42148_c0_seq1|comp38050_c0_seq1|comp27193_c0_seq1|comp38157_c0_seq1
Galactose metabolism	14	comp38478_c0_seq1|comp24236_c2_seq1|comp36122_c1_seq1|comp33951_c3_seq1|comp35635_c0_seq1|comp35135_c0_seq1|comp31286_c1_seq1|comp25504_c1_seq1|comp24236_c0_seq1|comp24236_c3_seq1|comp24236_c1_seq1|comp35075_c0_seq1|comp32943_c0_seq1|comp31286_c0_seq1
Propanoate metabolism	7	comp33607_c0_seq1|comp28926_c1_seq1|comp26025_c0_seq1|comp33607_c1_seq1|comp40924_c0_seq1|comp28395_c0_seq1|comp35996_c1_seq1
Selenocompound metabolism	4	comp24512_c1_seq1|comp40892_c0_seq1|comp13454_c0_seq1|comp40406_c0_seq1
Small cell lung cancer	4	comp37395_c1_seq1|comp24152_c0_seq1|comp30839_c1_seq1|comp30839_c0_seq1
Type I diabetes mellitus	2	comp24429_c0_seq1|comp24429_c1_seq1
Chemical carcinogenesis	6	comp25363_c1_seq1|comp25363_c2_seq1|comp25363_c0_seq1|comp37858_c1_seq1|comp19070_c0_seq1|comp35795_c0_seq1
Tryptophan metabolism	8	comp31270_c2_seq1|comp33607_c0_seq1|comp13810_c0_seq1|comp30671_c0_seq1|comp33607_c1_seq1|comp26025_c0_seq1|comp40924_c0_seq1|comp28395_c0_seq1
Type II diabetes mellitus	7	comp24236_c2_seq1|comp24236_c1_seq1|comp24793_c1_seq1|comp24236_c0_seq1|comp24236_c3_seq1|comp36122_c1_seq1|comp35635_c0_seq1
Fc epsilon RI signaling pathway	4	comp17324_c0_seq1|comp27242_c1_seq1|comp30921_c2_seq1|comp27632_c0_seq1
Plant-pathogen interaction	22	comp36301_c1_seq1|comp27838_c0_seq1|comp39940_c3_seq1|comp41173_c0_seq1|comp27866_c0_seq1|comp18298_c2_seq1|comp27334_c0_seq1|comp17106_c0_seq1|comp39940_c8_seq1|comp23731_c0_seq1|comp742_c0_seq1|comp12639_c0_seq1|comp18780_c0_seq1|comp30370_c0_seq1|comp28666_c1_seq1|comp28585_c0_seq1|comp18298_c1_seq1|comp17324_c0_seq1|comp33297_c0_seq1|comp27170_c0_seq1|comp18780_c1_seq1|comp18780_c2_seq1
Mineral absorption	3	comp27491_c0_seq1|comp27491_c2_seq1|comp27491_c1_seq1
Pancreatic cancer	5	comp17324_c0_seq1|comp37395_c1_seq1|comp27242_c1_seq1|comp30921_c2_seq1|comp27632_c0_seq1
Pyrimidine metabolism	22	comp34785_c0_seq1|comp32709_c0_seq1|comp26778_c4_seq1|comp30553_c0_seq1|comp40922_c0_seq1|comp6598_c0_seq1|comp25261_c1_seq1|comp26778_c0_seq1|comp32537_c1_seq1|comp24518_c3_seq1|comp27869_c0_seq1|comp32537_c0_seq1|comp25261_c0_seq1|comp34082_c0_seq1|comp26629_c0_seq1|comp32987_c0_seq1|comp34700_c0_seq1|comp27306_c0_seq1|comp16901_c0_seq1|comp40569_c0_seq1|comp26629_c1_seq1|comp38280_c4_seq1
beta-Alanine metabolism	7	comp33607_c1_seq1|comp26025_c0_seq1|comp18890_c0_seq1|comp24429_c0_seq1|comp40924_c0_seq1|comp33607_c0_seq1|comp24429_c1_seq1
Chloroalkane and chloroalkene degradation	4	comp40924_c0_seq1|comp33607_c0_seq1|comp33607_c1_seq1|comp26025_c0_seq1
Chemokine signaling pathway	4	comp17324_c0_seq1|comp27242_c1_seq1|comp30921_c2_seq1|comp27632_c0_seq1
Histidine metabolism	4	comp40924_c0_seq1|comp33607_c0_seq1|comp33607_c1_seq1|comp26025_c0_seq1
MAPK signaling pathway	6	comp36541_c0_seq1|comp27242_c1_seq1|comp27632_c0_seq1|comp17324_c0_seq1|comp29956_c2_seq1|comp30921_c2_seq1
Fatty acid degradation	9	comp33037_c0_seq1|comp33607_c0_seq1|comp33037_c1_seq1|comp33037_c2_seq1|comp33607_c1_seq1|comp26025_c0_seq1|comp40924_c0_seq1|comp28395_c0_seq1|comp39063_c1_seq1
Citrate cycle (TCA cycle)	9	comp23839_c1_seq1|comp17065_c0_seq1|comp6625_c1_seq1|comp40065_c1_seq1|comp23733_c0_seq1|comp24437_c0_seq1|comp40065_c0_seq1|comp35407_c2_seq1|comp6625_c0_seq1
Alanine, aspartate and glutamate metabolism	9	comp30871_c0_seq1|comp38490_c0_seq1|comp24429_c1_seq1|comp24429_c0_seq1|comp39488_c8_seq1|comp34217_c0_seq1|comp40034_c6_seq1|comp37629_c0_seq1|comp24771_c1_seq1
Melanoma	3	comp17324_c0_seq1|comp37395_c1_seq1|comp24152_c0_seq1
Folate biosynthesis	3	comp24395_c0_seq1|comp26778_c4_seq1|comp26778_c0_seq1
Glycosphingolipid biosynthesis - globo series	3	comp31286_c0_seq1|comp31286_c1_seq1|comp34320_c0_seq1
Lysine biosynthesis	3	comp38701_c3_seq1|comp38701_c2_seq1|comp18309_c0_seq1
Toll-like receptor signaling pathway	4	comp17324_c0_seq1|comp27242_c1_seq1|comp30921_c2_seq1|comp27632_c0_seq1
Natural killer cell mediated cytotoxicity	4	comp17324_c0_seq1|comp27242_c1_seq1|comp30921_c2_seq1|comp27632_c0_seq1
Osteoclast differentiation	4	comp17324_c0_seq1|comp27242_c1_seq1|comp30921_c2_seq1|comp27632_c0_seq1
Flavonoid biosynthesis	5	comp40943_c0_seq1|comp27891_c1_seq1|comp41502_c0_seq1|comp27083_c2_seq1|comp34328_c0_seq1
Drug metabolism - cytochrome P450	6	comp25363_c1_seq1|comp25363_c2_seq1|comp25363_c0_seq1|comp37858_c1_seq1|comp19070_c0_seq1|comp35795_c0_seq1
Carbon fixation in photosynthetic organisms	20	comp9900_c0_seq1|comp19165_c0_seq1|comp17065_c0_seq1|comp40034_c5_seq1|comp19055_c0_seq1|comp32802_c0_seq1|comp23733_c0_seq1|comp19355_c0_seq1|comp24493_c0_seq1|comp7685_c0_seq1|comp23919_c0_seq1|comp40420_c0_seq1|comp40377_c0_seq1|comp7705_c0_seq1|comp8081_c0_seq1|comp24437_c0_seq1|comp37112_c0_seq1|comp18646_c0_seq1|comp18672_c0_seq1|comp7703_c0_seq1
Arginine and proline metabolism	13	comp30871_c0_seq1|comp38490_c0_seq1|comp37160_c1_seq1|comp33607_c1_seq1|comp26025_c0_seq1|comp18890_c0_seq1|comp33829_c0_seq1|comp40924_c0_seq1|comp34217_c0_seq1|comp17829_c0_seq1|comp33607_c0_seq1|comp37914_c0_seq1|comp23800_c0_seq1
Brassinosteroid biosynthesis	2	comp38330_c1_seq1|comp38330_c8_seq1
Vitamin B6 metabolism	2	comp29466_c0_seq1|comp36947_c0_seq1
Valine, leucine and isoleucine degradation	8	comp33607_c0_seq1|comp6625_c1_seq1|comp33607_c1_seq1|comp26025_c0_seq1|comp31086_c0_seq1|comp40924_c0_seq1|comp28395_c0_seq1|comp6625_c0_seq1
Progesterone-mediated oocyte maturation	8	comp23142_c1_seq1|comp29945_c0_seq1|comp17324_c0_seq1|comp29556_c0_seq1|comp29218_c0_seq1|comp34210_c1_seq1|comp23142_c0_seq1|comp37388_c1_seq1
Metabolism of xenobiotics by cytochrome P450	6	comp25363_c1_seq1|comp25363_c2_seq1|comp25363_c0_seq1|comp37858_c1_seq1|comp19070_c0_seq1|comp35795_c0_seq1
Isoquinoline alkaloid biosynthesis	3	comp37334_c0_seq1|comp7802_c0_seq1|comp18195_c0_seq1
PPAR signaling pathway	5	comp33037_c0_seq1|comp33037_c1_seq1|comp39063_c1_seq1|comp33037_c2_seq1|comp36995_c0_seq1
Focal adhesion	5	comp17324_c0_seq1|comp24152_c0_seq1|comp27242_c1_seq1|comp30921_c2_seq1|comp27632_c0_seq1
VEGF signaling pathway	4	comp17324_c0_seq1|comp27242_c1_seq1|comp30921_c2_seq1|comp27632_c0_seq1
B cell receptor signaling pathway	4	comp17324_c0_seq1|comp27242_c1_seq1|comp30921_c2_seq1|comp27632_c0_seq1
MicroRNAs in cancer	13	comp38305_c0_seq1|comp24152_c0_seq1|comp17324_c0_seq1|comp29818_c1_seq1|comp28888_c0_seq1|comp35153_c0_seq1|comp27007_c0_seq1|comp36098_c0_seq1|comp34745_c0_seq1|comp38164_c0_seq1|comp28258_c1_seq1|comp37395_c1_seq1|comp26501_c0_seq1
ABC transporters	6	comp35153_c0_seq1|comp38305_c0_seq1|comp27007_c0_seq1|comp34745_c0_seq1|comp38164_c0_seq1|comp26501_c0_seq1
Salmonella infection	5	comp36256_c0_seq1|comp37923_c0_seq1|comp27242_c1_seq1|comp30921_c2_seq1|comp27632_c0_seq1
Adipocytokine signaling pathway	5	comp33037_c0_seq1|comp29254_c1_seq1|comp39063_c1_seq1|comp33037_c1_seq1|comp33037_c2_seq1
Fatty acid elongation	4	comp33243_c1_seq1|comp33243_c3_seq1|comp18480_c0_seq1|comp33378_c0_seq1
Renal cell carcinoma	4	comp17324_c0_seq1|comp27242_c1_seq1|comp30921_c2_seq1|comp27632_c0_seq1
Viral carcinogenesis	19	comp30807_c0_seq1|comp23142_c1_seq1|comp28255_c0_seq1|comp29945_c0_seq1|comp30839_c1_seq1|comp27632_c0_seq1|comp24793_c1_seq1|comp23886_c0_seq1|comp18515_c0_seq1|comp30839_c0_seq1|comp35431_c0_seq1|comp36400_c0_seq1|comp30921_c2_seq1|comp34267_c1_seq1|comp23142_c0_seq1|comp37388_c1_seq1|comp9761_c0_seq1|comp23964_c1_seq1|comp27242_c1_seq1
Lysosome	13	comp19030_c1_seq1|comp26243_c4_seq1|comp29452_c0_seq1|comp27491_c2_seq1|comp25023_c0_seq1|comp25023_c1_seq1|comp29452_c1_seq1|comp29764_c1_seq1|comp27491_c1_seq1|comp27491_c0_seq1|comp24424_c0_seq1|comp26243_c2_seq1|comp29452_c2_seq1
Phenylalanine, tyrosine and tryptophan biosynthesis	7	comp36206_c0_seq1|comp7802_c0_seq1|comp33195_c0_seq1|comp20442_c0_seq1|comp33638_c0_seq1|comp38232_c1_seq1|comp9839_c0_seq1
Biosynthesis of amino acids	37	comp37555_c0_seq1|comp36206_c0_seq1|comp36073_c0_seq1|comp32862_c0_seq1|comp8081_c0_seq1|comp33638_c0_seq1|comp38701_c3_seq1|comp36947_c0_seq1|comp7802_c0_seq1|comp31876_c1_seq1|comp19583_c0_seq1|comp18818_c0_seq1|comp7685_c0_seq1|comp32943_c0_seq1|comp38232_c1_seq1|comp38701_c2_seq1|comp9900_c0_seq1|comp40034_c5_seq1|comp35319_c2_seq1|comp24793_c1_seq1|comp33195_c0_seq1|comp20442_c0_seq1|comp183…
Neurotrophin signaling pathway	6	comp27242_c1_seq1|comp27632_c0_seq1|comp17324_c0_seq1|comp19050_c0_seq1|comp25673_c1_seq1|comp30921_c2_seq1
Regulation of actin cytoskeleton	9	comp37536_c0_seq1|comp37923_c0_seq1|comp27242_c1_seq1|comp27632_c0_seq1|comp17324_c0_seq1|comp36256_c0_seq1|comp37193_c0_seq1|comp30921_c2_seq1|comp30705_c1_seq1
Sulfur metabolism	4	comp24321_c0_seq1|comp27538_c0_seq1|comp36073_c0_seq1|comp18818_c0_seq1
Butanoate metabolism	4	comp24429_c0_seq1|comp35407_c2_seq1|comp28395_c0_seq1|comp24429_c1_seq1
Glyoxylate and dicarboxylate metabolism	14	comp30871_c0_seq1|comp17065_c0_seq1|comp31876_c1_seq1|comp32802_c0_seq1|comp35211_c0_seq1|comp27557_c0_seq1|comp36978_c0_seq1|comp23919_c0_seq1|comp36877_c1_seq1|comp28395_c0_seq1|comp24437_c0_seq1|comp38413_c1_seq1|comp40881_c0_seq1|comp35319_c2_seq1
Thiamine metabolism	2	comp33526_c0_seq1|comp33257_c2_seq1
Bladder cancer	2	comp17324_c0_seq1|comp37395_c1_seq1
Antigen processing and presentation	7	comp36541_c0_seq1|comp19030_c1_seq1|comp38726_c1_seq1|comp38110_c1_seq1|comp29956_c2_seq1|comp24566_c0_seq1|comp18655_c0_seq1
GABAergic synapse	4	comp24429_c0_seq1|comp30871_c0_seq1|comp18732_c1_seq1|comp24429_c1_seq1
alpha-Linolenic acid metabolism	6	comp40588_c0_seq1|comp23625_c0_seq1|comp8546_c0_seq1|comp14113_c0_seq1|comp37924_c0_seq1|comp24374_c0_seq1
Other glycan degradation	3	comp39795_c0_seq1|comp38856_c0_seq1|comp29321_c0_seq1
Vasopressin-regulated water reabsorption	3	comp19050_c0_seq1|comp5815_c1_seq1|comp25673_c1_seq1
Ether lipid metabolism	5	comp14113_c0_seq1|comp24064_c1_seq1|comp35240_c0_seq1|comp36045_c0_seq1|comp24064_c0_seq1
Shigellosis	5	comp36256_c0_seq1|comp37923_c0_seq1|comp27242_c1_seq1|comp30921_c2_seq1|comp27632_c0_seq1
HIF-1 signaling pathway	9	comp24236_c2_seq1|comp17324_c0_seq1|comp24236_c1_seq1|comp19583_c0_seq1|comp24236_c0_seq1|comp24236_c3_seq1|comp36122_c1_seq1|comp35635_c0_seq1|comp35407_c2_seq1
Pancreatic secretion	4	comp14113_c0_seq1|comp27242_c1_seq1|comp30921_c2_seq1|comp27632_c0_seq1
Aminobenzoate degradation	1	comp40692_c0_seq1
Proximal tubule bicarbonate reclamation	1	comp17065_c0_seq1
Biosynthesis of ansamycins	1	comp40377_c0_seq1
p53 signaling pathway	6	comp40922_c0_seq1|comp24152_c0_seq1|comp25261_c0_seq1|comp29818_c1_seq1|comp25261_c1_seq1|comp34210_c1_seq1
Stilbenoid, diarylheptanoid and gingerol biosynthesis	2	comp40692_c0_seq1|comp27891_c1_seq1
Non-small cell lung cancer	2	comp17324_c0_seq1|comp37395_c1_seq1
Legionellosis	5	comp36541_c0_seq1|comp32247_c0_seq1|comp32247_c1_seq1|comp29956_c2_seq1|comp40839_c0_seq1
Viral myocarditis	3	comp27242_c1_seq1|comp30921_c2_seq1|comp27632_c0_seq1
Glioma	3	comp17324_c0_seq1|comp37395_c1_seq1|comp24152_c0_seq1
Two-component system	3	comp30871_c0_seq1|comp29579_c0_seq1|comp28395_c0_seq1
Linoleic acid metabolism	3	comp40588_c0_seq1|comp14113_c0_seq1|comp23625_c0_seq1
Axon guidance	4	comp30705_c1_seq1|comp27242_c1_seq1|comp30921_c2_seq1|comp27632_c0_seq1
Aminoacyl-tRNA biosynthesis	7	comp35140_c0_seq1|comp31990_c0_seq1|comp31231_c1_seq1|comp14840_c0_seq1|comp37387_c2_seq1|comp40892_c0_seq1|comp28266_c0_seq1
Endometrial cancer	2	comp17324_c0_seq1|comp24152_c0_seq1
Adherens junction	3	comp27242_c1_seq1|comp30921_c2_seq1|comp27632_c0_seq1
Colorectal cancer	4	comp17324_c0_seq1|comp27242_c1_seq1|comp30921_c2_seq1|comp27632_c0_seq1
Lipopolysaccharide biosynthesis	1	comp32287_c0_seq1
Benzoate degradation	1	comp28395_c0_seq1
Mismatch repair	6	comp6598_c0_seq1|comp19942_c0_seq1|comp37292_c0_seq1|comp30317_c0_seq1|comp29015_c0_seq1|comp34052_c0_seq1
Homologous recombination	7	comp6598_c0_seq1|comp37292_c0_seq1|comp34267_c0_seq1|comp21308_c0_seq1|comp37254_c0_seq1|comp34052_c0_seq1|comp29015_c0_seq1
Insulin signaling pathway	10	comp24236_c2_seq1|comp40420_c0_seq1|comp17324_c0_seq1|comp24236_c1_seq1|comp24493_c0_seq1|comp24236_c0_seq1|comp24236_c3_seq1|comp36122_c1_seq1|comp35635_c0_seq1|comp29254_c1_seq1
Zeatin biosynthesis	3	comp28021_c0_seq1|comp25670_c0_seq1|comp25670_c1_seq1
Phagosome	10	comp37536_c0_seq1|comp27242_c1_seq1|comp27632_c0_seq1|comp32029_c2_seq1|comp31088_c0_seq1|comp32674_c1_seq1|comp40369_c0_seq1|comp32483_c0_seq1|comp18655_c0_seq1|comp30921_c2_seq1
Phosphatidylinositol signaling system	7	comp37536_c0_seq1|comp24152_c0_seq1|comp29759_c2_seq1|comp37193_c0_seq1|comp19486_c0_seq1|comp38710_c0_seq1|comp22453_c1_seq1
Toxoplasmosis	5	comp36541_c0_seq1|comp29956_c2_seq1|comp36301_c1_seq1|comp18298_c1_seq1|comp18298_c2_seq1
MAPK signaling pathway - fly	1	comp17324_c0_seq1
Dorso-ventral axis formation	1	comp17324_c0_seq1
Purine metabolism	22	comp34785_c0_seq1|comp24793_c1_seq1|comp25063_c1_seq1|comp40922_c0_seq1|comp6598_c0_seq1|comp25261_c1_seq1|comp32537_c1_seq1|comp30728_c3_seq1|comp24518_c3_seq1|comp27869_c0_seq1|comp32537_c0_seq1|comp25261_c0_seq1|comp28765_c0_seq1|comp26629_c0_seq1|comp32987_c0_seq1|comp34700_c0_seq1|comp27306_c0_seq1|comp16901_c0_seq1|comp8522_c0_seq1|comp40569_c0_seq1|comp26629_c1_seq1|comp24038_c1_seq1
Methane metabolism	12	comp40034_c5_seq1|comp31876_c1_seq1|comp35319_c2_seq1|comp32862_c0_seq1|comp19583_c0_seq1|comp19355_c0_seq1|comp24493_c0_seq1|comp40420_c0_seq1|comp29466_c0_seq1|comp19165_c0_seq1|comp32943_c0_seq1|comp31842_c0_seq1
Tyrosine metabolism	4	comp37334_c0_seq1|comp35021_c0_seq1|comp7802_c0_seq1|comp18195_c0_seq1
Terpenoid backbone biosynthesis	6	comp28395_c0_seq1|comp33257_c2_seq1|comp40382_c0_seq1|comp30263_c0_seq1|comp25142_c2_seq1|comp30263_c1_seq1
Prion diseases	2	comp17324_c0_seq1|comp29147_c0_seq1
Fc gamma R-mediated phagocytosis	8	comp35240_c0_seq1|comp27242_c1_seq1|comp27632_c0_seq1|comp17324_c0_seq1|comp36256_c0_seq1|comp37193_c0_seq1|comp30921_c2_seq1|comp30705_c1_seq1
Fat digestion and absorption	1	comp14113_c0_seq1
Synthesis and degradation of ketone bodies	1	comp28395_c0_seq1
Cholinergic synapse	1	comp17324_c0_seq1
Hypertrophic cardiomyopathy (HCM)	1	comp29254_c1_seq1
Serotonergic synapse	1	comp17324_c0_seq1
Pyruvate metabolism	14	comp33607_c0_seq1|comp17065_c0_seq1|comp6625_c1_seq1|comp24793_c1_seq1|comp33607_c1_seq1|comp26025_c0_seq1|comp28926_c1_seq1|comp40924_c0_seq1|comp23733_c0_seq1|comp28395_c0_seq1|comp24437_c0_seq1|comp35996_c1_seq1|comp35407_c2_seq1|comp6625_c0_seq1
Proteoglycans in cancer	4	comp17324_c0_seq1|comp27242_c1_seq1|comp30921_c2_seq1|comp27632_c0_seq1
Vascular smooth muscle contraction	2	comp17324_c0_seq1|comp14113_c0_seq1
Cardiac muscle contraction	2	comp39877_c1_seq1|comp36070_c0_seq1
Arachidonic acid metabolism	2	comp19511_c0_seq1|comp14113_c0_seq1
Chronic myeloid leukemia	2	comp17324_c0_seq1|comp37395_c1_seq1
Thyroid cancer	1	comp17324_c0_seq1
Carbon fixation pathways in prokaryotes	4	comp35996_c1_seq1|comp18595_c0_seq1|comp23839_c1_seq1|comp28395_c0_seq1
Retrograde endocannabinoid signaling	1	comp18732_c1_seq1
Endocrine and other factor-regulated calcium reabsorption	2	comp26243_c4_seq1|comp26243_c2_seq1
Estrogen signaling pathway	3	comp17324_c0_seq1|comp36541_c0_seq1|comp29956_c2_seq1
Amyotrophic lateral sclerosis (ALS)	4	comp29147_c0_seq1|comp27242_c1_seq1|comp30921_c2_seq1|comp27632_c0_seq1
Leishmaniasis	1	comp41047_c0_seq1
Long-term depression	1	comp17324_c0_seq1
T cell receptor signaling pathway	1	comp17324_c0_seq1
Prolactin signaling pathway	1	comp17324_c0_seq1
Degradation of aromatic compounds	1	comp27891_c1_seq1
Acute myeloid leukemia	1	comp17324_c0_seq1
Prostate cancer	3	comp17324_c0_seq1|comp37395_c1_seq1|comp24152_c0_seq1
Pathways in cancer	8	comp24152_c0_seq1|comp30839_c1_seq1|comp27632_c0_seq1|comp17324_c0_seq1|comp30839_c0_seq1|comp37395_c1_seq1|comp30921_c2_seq1|comp27242_c1_seq1
Protein processing in endoplasmic reticulum	24	comp36541_c0_seq1|comp30084_c3_seq1|comp32018_c0_seq1|comp29956_c2_seq1|comp33133_c0_seq1|comp36552_c1_seq1|comp32247_c0_seq1|comp32247_c1_seq1|comp30084_c1_seq1|comp18655_c0_seq1|comp35112_c0_seq1|comp29856_c1_seq1|comp30084_c0_seq1|comp40696_c0_seq1|comp25819_c1_seq1|comp12295_c0_seq1|comp43043_c0_seq1|comp25999_c0_seq1|comp34663_c0_seq1|comp18774_c0_seq1|comp27984_c0_seq1|comp30084_c2_seq1|com…
Wnt signaling pathway	3	comp27242_c1_seq1|comp30921_c2_seq1|comp27632_c0_seq1
Calcium signaling pathway	3	comp19486_c0_seq1|comp22453_c1_seq1|comp24695_c0_seq1
ErbB signaling pathway	1	comp17324_c0_seq1
Circadian rhythm	1	comp29254_c1_seq1
Sphingolipid metabolism	2	comp31286_c0_seq1|comp31286_c1_seq1
Epithelial cell signaling in Helicobacter pylori infection	3	comp27242_c1_seq1|comp30921_c2_seq1|comp27632_c0_seq1
Glycerophospholipid metabolism	10	comp40711_c0_seq1|comp37064_c0_seq1|comp35240_c0_seq1|comp24064_c0_seq1|comp38112_c0_seq1|comp36045_c0_seq1|comp14113_c0_seq1|comp30256_c3_seq1|comp38710_c0_seq1|comp24064_c1_seq1
Synaptic vesicle cycle	5	comp29497_c0_seq1|comp18732_c1_seq1|comp26243_c4_seq1|comp26243_c2_seq1|comp33563_c0_seq1
Nucleotide excision repair	7	comp6598_c0_seq1|comp19942_c0_seq1|comp37292_c0_seq1|comp30317_c0_seq1|comp32987_c0_seq1|comp29015_c0_seq1|comp34052_c0_seq1
Valine, leucine and isoleucine biosynthesis	1	comp37555_c0_seq1
Melanogenesis	1	comp17324_c0_seq1
Measles	2	comp36541_c0_seq1|comp29956_c2_seq1
Fanconi anemia pathway	5	comp29015_c0_seq1|comp34052_c0_seq1|comp37292_c0_seq1|comp34267_c0_seq1|comp21308_c0_seq1
Cell cycle - Caulobacter	1	comp39731_c0_seq1
Tight junction	1	comp24152_c0_seq1
NF-kappa B signaling pathway	1	comp29818_c1_seq1
Tropane, piperidine and pyridine alkaloid biosynthesis	1	comp7802_c0_seq1
GnRH signaling pathway	2	comp17324_c0_seq1|comp35240_c0_seq1
Apoptosis	1	comp29818_c1_seq1
Chagas disease (American trypanosomiasis)	1	comp18655_c0_seq1
Influenza A	3	comp17324_c0_seq1|comp36541_c0_seq1|comp29956_c2_seq1
HTLV-I infection	9	comp6598_c0_seq1|comp35431_c0_seq1|comp29556_c0_seq1|comp29818_c1_seq1|comp24695_c0_seq1|comp30317_c0_seq1|comp32987_c0_seq1|comp37395_c1_seq1|comp18655_c0_seq1
SNARE interactions in vesicular transport	4	comp29497_c0_seq1|comp31565_c2_seq1|comp31565_c1_seq1|comp33563_c0_seq1
Drug metabolism - other enzymes	1	comp38280_c4_seq1
Pertussis	1	comp30705_c1_seq1
Oxidative phosphorylation	13	comp34067_c0_seq1|comp36070_c0_seq1|comp26730_c3_seq1|comp28495_c1_seq1|comp39877_c1_seq1|comp40065_c1_seq1|comp31957_c0_seq1|comp26730_c5_seq1|comp40065_c0_seq1|comp27349_c5_seq1|comp27349_c3_seq1|comp39877_c3_seq1|comp18862_c1_seq1
Peroxisome	11	comp33037_c0_seq1|comp23696_c2_seq1|comp23696_c0_seq1|comp29147_c0_seq1|comp33037_c2_seq1|comp40355_c0_seq1|comp33962_c0_seq1|comp40097_c0_seq1|comp33037_c1_seq1|comp39063_c1_seq1|comp23696_c1_seq1
Long-term potentiation	1	comp17324_c0_seq1
Pantothenate and CoA biosynthesis	1	comp37555_c0_seq1
2-Oxocarboxylic acid metabolism	3	comp37555_c0_seq1|comp13810_c0_seq1|comp18309_c0_seq1
Parkinson's disease	6	comp36070_c0_seq1|comp24695_c0_seq1|comp39877_c1_seq1|comp40065_c1_seq1|comp40065_c0_seq1|comp39877_c3_seq1
PI3K-Akt signaling pathway	5	comp17324_c0_seq1|comp24152_c0_seq1|comp27242_c1_seq1|comp30921_c2_seq1|comp27632_c0_seq1
Glutamatergic synapse	2	comp30871_c0_seq1|comp35240_c0_seq1
Endocytosis	9	comp36541_c0_seq1|comp37762_c0_seq1|comp20217_c1_seq1|comp35240_c0_seq1|comp26243_c4_seq1|comp29956_c2_seq1|comp27568_c0_seq1|comp37193_c0_seq1|comp26243_c2_seq1
mTOR signaling pathway	1	comp24152_c0_seq1
Circadian rhythm - plant	1	comp34328_c0_seq1
Huntington's disease	9	comp26243_c4_seq1|comp36070_c0_seq1|comp29147_c0_seq1|comp40355_c0_seq1|comp24695_c0_seq1|comp39877_c1_seq1|comp40065_c1_seq1|comp40065_c0_seq1|comp26243_c2_seq1
Ribosome	25	comp39225_c4_seq1|comp26048_c0_seq1|comp38184_c1_seq1|comp28695_c0_seq1|comp40422_c0_seq1|comp30834_c0_seq1|comp34123_c0_seq1|comp8999_c0_seq1|comp31107_c0_seq1|comp34301_c0_seq1|comp27506_c1_seq1|comp24026_c0_seq1|comp25082_c0_seq1|comp38437_c0_seq1|comp7766_c0_seq1|comp25082_c1_seq1|comp31644_c3_seq1|comp35795_c1_seq1|comp31644_c1_seq1|comp31818_c0_seq1|comp26448_c1_seq1|comp40400_c0_seq1|comp3…
Ubiquitin mediated proteolysis	6	comp30839_c1_seq1|comp35431_c0_seq1|comp30839_c0_seq1|comp10647_c0_seq1|comp12295_c0_seq1|comp29218_c0_seq1
Oocyte meiosis	3	comp17324_c0_seq1|comp29556_c0_seq1|comp35431_c0_seq1
Tuberculosis	3	comp24566_c0_seq1|comp38110_c1_seq1|comp38726_c1_seq1
Vibrio cholerae infection	1	comp40839_c0_seq1
N-Glycan biosynthesis	1	comp33565_c0_seq1
RNA polymerase	1	comp27306_c0_seq1
Herpes simplex infection	2	comp30839_c1_seq1|comp30839_c0_seq1
Epstein-Barr virus infection	8	comp36541_c0_seq1|comp23142_c1_seq1|comp29945_c0_seq1|comp30839_c1_seq1|comp30839_c0_seq1|comp29956_c2_seq1|comp23142_c0_seq1|comp37388_c1_seq1
Alzheimer's disease	4	comp39877_c1_seq1|comp40065_c1_seq1|comp40065_c0_seq1|comp36070_c0_seq1
mRNA surveillance pathway	2	comp29216_c1_seq1|comp25151_c0_seq1
Ribosome biogenesis in eukaryotes	1	comp7837_c0_seq1
RNA degradation	2	comp29216_c1_seq1|comp19583_c0_seq1
Spliceosome	3	comp36541_c0_seq1|comp7837_c0_seq1|comp29956_c2_seq1
RNA transport	2	comp29216_c1_seq1|comp32994_c0_seq1
