# Supplementary material for: De Novo Assembly of the Common Bean Transcriptome Using Short Reads for the Discovery of Drought-Responsive Genes
Source: PLoS One. 2014 Oct 2;9(10):e109262. doi: 10.1371/journal.pone.0109262 (PMC4183588; doi:10.1371/journal.pone.0109262)
Supplement: Table S9 — GO annotation of DEGs. (XLS) [file pone.0109262.s010.xls]

## Sheet: GO_enrichment
Table S9 GO annotation of DEGs.
DEGs between LOI and LTD
Term	Category	Number	Gene name
extracellular region	C	57	comp31818_c1_seq1, comp9413_c0_seq1, comp38726_c2_seq1, comp24876_c1_seq1, comp18632_c0_seq1, comp30686_c0_seq1, comp22314_c1_seq1, comp30880_c0_seq1, comp29587_c0_seq1, comp3320_c0_seq1, comp32967_c1_seq1, comp29801_c0_seq1, comp19054_c0_seq1, comp38700_c0_seq1, comp40449_c0_seq1, comp23728_c1_seq1, comp32947_c1_seq1, comp30145_c1_seq1, comp35439_c0_seq1, comp40611_c0_seq1, comp31140_c1_seq1, co…
cell wall	C	26	comp38726_c2_seq1, comp24876_c1_seq1, comp3320_c0_seq1, comp32967_c1_seq1, comp29801_c0_seq1, comp19054_c0_seq1, comp40449_c0_seq1, comp30145_c1_seq1, comp18615_c0_seq1, comp32252_c0_seq1, comp37408_c0_seq1, comp24876_c0_seq1, comp29668_c1_seq1, comp33267_c0_seq1, comp30814_c2_seq1, comp25993_c1_seq1, comp34544_c0_seq1, comp12557_c0_seq1, comp28291_c0_seq1, comp34528_c3_seq1, comp30145_c0_seq1, c…
external encapsulating structure	C	26	comp38726_c2_seq1, comp24876_c1_seq1, comp3320_c0_seq1, comp32967_c1_seq1, comp29801_c0_seq1, comp19054_c0_seq1, comp40449_c0_seq1, comp30145_c1_seq1, comp18615_c0_seq1, comp32252_c0_seq1, comp37408_c0_seq1, comp24876_c0_seq1, comp29668_c1_seq1, comp33267_c0_seq1, comp30814_c2_seq1, comp25993_c1_seq1, comp34544_c0_seq1, comp12557_c0_seq1, comp28291_c0_seq1, comp34528_c3_seq1, comp30145_c0_seq1, c…
apoplast	C	18	comp19054_c0_seq1, comp40449_c0_seq1, comp23728_c1_seq1, comp32947_c1_seq1, comp30145_c1_seq1, comp18615_c0_seq1, comp37408_c0_seq1, comp29668_c1_seq1, comp28291_c0_seq1, comp34528_c3_seq1, comp23728_c0_seq1, comp30145_c0_seq1, comp6228_c0_seq1, comp24031_c0_seq1, comp38181_c0_seq1, comp29175_c0_seq1, comp29026_c0_seq1, comp29668_c0_seq1
cell periphery	C	43	comp34468_c0_seq1, comp40550_c0_seq1, comp7396_c0_seq1, comp33263_c0_seq1, comp38726_c2_seq1, comp9683_c0_seq1, comp24876_c1_seq1, comp34211_c0_seq1, comp3320_c0_seq1, comp32967_c1_seq1, comp29801_c0_seq1, comp19054_c0_seq1, comp30615_c0_seq1, comp40449_c0_seq1, comp23728_c1_seq1, comp30145_c1_seq1, comp26243_c3_seq1, comp18615_c0_seq1, comp32252_c0_seq1, comp37408_c0_seq1, comp26243_c5_seq1, com…
photosystem I	C	14	comp38944_c2_seq1, comp26057_c1_seq1, comp7640_c0_seq1, comp18796_c0_seq1, comp34469_c0_seq1, comp18690_c0_seq1, comp34078_c0_seq1, comp26057_c0_seq1, comp29035_c0_seq1, comp40356_c0_seq1, comp18115_c0_seq1, comp18609_c0_seq1, comp18644_c0_seq1, comp25167_c2_seq1
hydrolase activity, acting on glycosyl bonds	F	75	comp17282_c2_seq1, comp37321_c5_seq1, comp9413_c0_seq1, comp9683_c0_seq1, comp26545_c1_seq1, comp36765_c0_seq1, comp38390_c0_seq1, comp37026_c0_seq1, comp34528_c2_seq1, comp17630_c0_seq1, comp33183_c1_seq1, comp34355_c0_seq1, comp19054_c0_seq1, comp38700_c0_seq1, comp28779_c3_seq1, comp37321_c2_seq1, comp40449_c0_seq1, comp33518_c4_seq1, comp39764_c0_seq1, comp30145_c1_seq1, comp18402_c0_seq1, co…
hydrolase activity, hydrolyzing O-glycosyl compounds	F	70	comp17282_c2_seq1, comp37321_c5_seq1, comp9413_c0_seq1, comp9683_c0_seq1, comp26545_c1_seq1, comp36765_c0_seq1, comp38390_c0_seq1, comp34528_c2_seq1, comp17630_c0_seq1, comp33183_c1_seq1, comp34355_c0_seq1, comp19054_c0_seq1, comp38700_c0_seq1, comp28779_c3_seq1, comp37321_c2_seq1, comp40449_c0_seq1, comp33518_c4_seq1, comp39764_c0_seq1, comp30145_c1_seq1, comp28236_c0_seq1, comp32049_c0_seq1, co…
xyloglucan:xyloglucosyl transferase activity	F	12	comp19054_c0_seq1, comp40449_c0_seq1, comp30145_c1_seq1, comp18615_c0_seq1, comp37408_c0_seq1, comp29668_c1_seq1, comp28291_c0_seq1, comp34528_c3_seq1, comp30145_c0_seq1, comp24031_c0_seq1, comp29175_c0_seq1, comp29668_c0_seq1
nucleic acid binding transcription factor activity	F	60	comp36028_c0_seq1, comp36770_c0_seq1, comp24827_c2_seq1, comp32159_c0_seq1, comp32767_c0_seq1, comp25125_c0_seq1, comp18282_c0_seq1, comp28365_c1_seq1, comp36589_c0_seq1, comp16965_c0_seq1, comp34807_c1_seq1, comp24726_c0_seq1, comp34144_c0_seq1, comp34575_c0_seq1, comp32257_c0_seq1, comp27148_c1_seq1, comp26118_c0_seq1, comp31013_c1_seq1, comp40712_c0_seq1, comp32445_c0_seq1, comp18722_c0_seq1, …
sequence-specific DNA binding transcription factor activity	F	60	comp36028_c0_seq1, comp36770_c0_seq1, comp24827_c2_seq1, comp32159_c0_seq1, comp32767_c0_seq1, comp25125_c0_seq1, comp18282_c0_seq1, comp28365_c1_seq1, comp36589_c0_seq1, comp16965_c0_seq1, comp34807_c1_seq1, comp24726_c0_seq1, comp34144_c0_seq1, comp34575_c0_seq1, comp32257_c0_seq1, comp27148_c1_seq1, comp26118_c0_seq1, comp31013_c1_seq1, comp40712_c0_seq1, comp32445_c0_seq1, comp18722_c0_seq1, …
protein kinase binding	F	9	comp28415_c1_seq1, comp32847_c0_seq1, comp34210_c1_seq1, comp23142_c0_seq1, comp37391_c0_seq1, comp6238_c0_seq1, comp29042_c1_seq1, comp31489_c0_seq1, comp19403_c0_seq1
kinase binding	F	9	comp28415_c1_seq1, comp32847_c0_seq1, comp34210_c1_seq1, comp23142_c0_seq1, comp37391_c0_seq1, comp6238_c0_seq1, comp29042_c1_seq1, comp31489_c0_seq1, comp19403_c0_seq1
magnesium chelatase activity	F	7	comp31151_c3_seq1, comp31151_c13_seq1, comp32051_c0_seq1, comp31151_c10_seq1, comp31151_c2_seq1, comp31151_c1_seq1, comp31151_c8_seq1
ligase activity, forming nitrogen-metal bonds, forming coordination complexes	F	7	comp31151_c3_seq1, comp31151_c13_seq1, comp32051_c0_seq1, comp31151_c10_seq1, comp31151_c2_seq1, comp31151_c1_seq1, comp31151_c8_seq1
ligase activity, forming nitrogen-metal bonds	F	7	comp31151_c3_seq1, comp31151_c13_seq1, comp32051_c0_seq1, comp31151_c10_seq1, comp31151_c2_seq1, comp31151_c1_seq1, comp31151_c8_seq1
copper ion binding	F	23	comp14389_c1_seq1, comp33972_c0_seq1, comp19361_c0_seq1, comp24041_c1_seq1, comp38008_c0_seq1, comp32594_c0_seq1, comp18265_c0_seq1, comp32947_c1_seq1, comp36545_c0_seq1, comp18526_c0_seq1, comp29675_c0_seq1, comp30229_c0_seq1, comp6228_c0_seq1, comp30229_c2_seq1, comp30723_c0_seq1, comp37380_c0_seq1, comp11965_c0_seq1, comp38181_c0_seq1, comp41121_c0_seq1, comp18678_c0_seq1, comp29026_c0_seq1, c…
glycerophosphodiester phosphodiesterase activity	F	6	comp39299_c0_seq1, comp32745_c0_seq1, comp32745_c2_seq1, comp39842_c1_seq1, comp32745_c1_seq1, comp39299_c3_seq1
nutrient reservoir activity	F	10	comp25413_c0_seq1, comp25198_c3_seq1, comp18632_c0_seq1, comp30880_c0_seq1, comp37740_c0_seq1, comp19166_c0_seq1, comp25413_c1_seq1, comp14467_c0_seq1, comp29641_c0_seq1, comp40354_c0_seq1
carbohydrate metabolic process	P	121	comp17282_c2_seq1, comp37321_c5_seq1, comp39299_c0_seq1, comp9413_c0_seq1, comp37851_c0_seq1, comp22827_c1_seq1, comp30813_c0_seq1, comp9683_c0_seq1, comp26545_c1_seq1, comp39235_c0_seq1, comp34212_c1_seq1, comp36765_c0_seq1, comp34699_c0_seq1, comp24493_c0_seq1, comp38390_c0_seq1, comp34528_c2_seq1, comp24236_c1_seq1, comp32745_c0_seq1, comp17630_c0_seq1, comp34313_c0_seq1, comp33183_c1_seq1, co…
cellular carbohydrate metabolic process	P	40	comp39299_c0_seq1, comp37851_c0_seq1, comp22827_c1_seq1, comp30813_c0_seq1, comp39235_c0_seq1, comp34212_c1_seq1, comp34699_c0_seq1, comp32745_c0_seq1, comp19054_c0_seq1, comp30615_c0_seq1, comp34212_c3_seq1, comp40449_c0_seq1, comp29562_c2_seq1, comp32745_c2_seq1, comp39842_c1_seq1, comp23728_c1_seq1, comp30145_c1_seq1, comp30861_c0_seq1, comp31020_c0_seq1, comp36094_c0_seq1, comp18615_c0_seq1, …
lipid metabolic process	P	74	comp36787_c0_seq1, comp13639_c0_seq1, comp34005_c0_seq1, comp39299_c0_seq1, comp32673_c0_seq1, comp29073_c2_seq1, comp12380_c0_seq1, comp24374_c0_seq1, comp36688_c0_seq1, comp29657_c1_seq1, comp6987_c0_seq1, comp30086_c0_seq1, comp22405_c0_seq1, comp18923_c1_seq1, comp32745_c0_seq1, comp17210_c1_seq1, comp29835_c0_seq1, comp24937_c0_seq1, comp24905_c0_seq1, comp30181_c0_seq1, comp36434_c1_seq1, c…
photosynthesis, light harvesting	P	15	comp39077_c3_seq1, comp38944_c2_seq1, comp18523_c0_seq1, comp26057_c1_seq1, comp18796_c0_seq1, comp34469_c0_seq1, comp25167_c1_seq1, comp26057_c0_seq1, comp40356_c0_seq1, comp5318_c1_seq1, comp18115_c0_seq1, comp18523_c1_seq1, comp18609_c0_seq1, comp18644_c0_seq1, comp25167_c2_seq1
glucan metabolic process	P	26	comp37851_c0_seq1, comp22827_c1_seq1, comp30813_c0_seq1, comp39235_c0_seq1, comp34212_c1_seq1, comp19054_c0_seq1, comp30615_c0_seq1, comp34212_c3_seq1, comp40449_c0_seq1, comp29562_c2_seq1, comp30145_c1_seq1, comp18615_c0_seq1, comp37408_c0_seq1, comp34212_c0_seq1, comp29668_c1_seq1, comp30137_c2_seq1, comp28291_c0_seq1, comp30813_c1_seq1, comp34528_c3_seq1, comp30145_c0_seq1, comp3650_c1_seq1, c…
cellular glucan metabolic process	P	26	comp37851_c0_seq1, comp22827_c1_seq1, comp30813_c0_seq1, comp39235_c0_seq1, comp34212_c1_seq1, comp19054_c0_seq1, comp30615_c0_seq1, comp34212_c3_seq1, comp40449_c0_seq1, comp29562_c2_seq1, comp30145_c1_seq1, comp18615_c0_seq1, comp37408_c0_seq1, comp34212_c0_seq1, comp29668_c1_seq1, comp30137_c2_seq1, comp28291_c0_seq1, comp30813_c1_seq1, comp34528_c3_seq1, comp30145_c0_seq1, comp3650_c1_seq1, c…
cellular polysaccharide metabolic process	P	28	comp37851_c0_seq1, comp22827_c1_seq1, comp30813_c0_seq1, comp39235_c0_seq1, comp34212_c1_seq1, comp19054_c0_seq1, comp30615_c0_seq1, comp34212_c3_seq1, comp40449_c0_seq1, comp29562_c2_seq1, comp23728_c1_seq1, comp30145_c1_seq1, comp18615_c0_seq1, comp37408_c0_seq1, comp34212_c0_seq1, comp29668_c1_seq1, comp30137_c2_seq1, comp28291_c0_seq1, comp30813_c1_seq1, comp34528_c3_seq1, comp23728_c0_seq1, …
negative regulation of molecular function	P	21	comp30601_c1_seq1, comp31818_c1_seq1, comp36859_c0_seq1, comp22314_c1_seq1, comp8049_c0_seq1, comp35116_c0_seq1, comp34967_c0_seq1, comp31140_c1_seq1, comp39691_c1_seq1, comp37719_c3_seq1, comp27346_c0_seq1, comp33693_c2_seq1, comp30601_c2_seq1, comp29439_c0_seq1, comp25993_c1_seq1, comp32218_c0_seq1, comp39949_c3_seq1, comp31140_c0_seq1, comp35116_c1_seq1, comp31177_c0_seq1, comp27729_c0_seq1
negative regulation of catalytic activity	P	21	comp30601_c1_seq1, comp31818_c1_seq1, comp36859_c0_seq1, comp22314_c1_seq1, comp8049_c0_seq1, comp35116_c0_seq1, comp34967_c0_seq1, comp31140_c1_seq1, comp39691_c1_seq1, comp37719_c3_seq1, comp27346_c0_seq1, comp33693_c2_seq1, comp30601_c2_seq1, comp29439_c0_seq1, comp25993_c1_seq1, comp32218_c0_seq1, comp39949_c3_seq1, comp31140_c0_seq1, comp35116_c1_seq1, comp31177_c0_seq1, comp27729_c0_seq1
regulation of cyclin-dependent protein serine/threonine kinase activity	P	9	comp28415_c1_seq1, comp32847_c0_seq1, comp34210_c1_seq1, comp23142_c0_seq1, comp37391_c0_seq1, comp6238_c0_seq1, comp29042_c1_seq1, comp31489_c0_seq1, comp19403_c0_seq1
nitrogen cycle metabolic process	P	6	comp32939_c1_seq1, comp32939_c0_seq1, comp31423_c1_seq1, comp32939_c2_seq1, comp29269_c0_seq1, comp31423_c0_seq1
regulation of metabolic process	P	129	comp30601_c1_seq1, comp36028_c0_seq1, comp28415_c1_seq1, comp36770_c0_seq1, comp24827_c2_seq1, comp31818_c1_seq1, comp32159_c0_seq1, comp35423_c0_seq1, comp32767_c0_seq1, comp25125_c0_seq1, comp18282_c0_seq1, comp33871_c0_seq1, comp34153_c2_seq1, comp32567_c1_seq1, comp34670_c3_seq1, comp28365_c1_seq1, comp25238_c1_seq1, comp38108_c1_seq1, comp36859_c0_seq1, comp30118_c2_seq1, comp22314_c1_seq1, …
regulation of catalytic activity	P	31	comp30601_c1_seq1, comp28415_c1_seq1, comp31818_c1_seq1, comp34153_c2_seq1, comp36859_c0_seq1, comp22314_c1_seq1, comp8049_c0_seq1, comp32847_c0_seq1, comp35116_c0_seq1, comp34967_c0_seq1, comp34210_c1_seq1, comp23142_c0_seq1, comp31140_c1_seq1, comp39691_c1_seq1, comp37719_c3_seq1, comp27346_c0_seq1, comp33693_c2_seq1, comp30601_c2_seq1, comp29439_c0_seq1, comp37391_c0_seq1, comp25993_c1_seq1, c…
polysaccharide metabolic process	P	30	comp37851_c0_seq1, comp22827_c1_seq1, comp30813_c0_seq1, comp39235_c0_seq1, comp34212_c1_seq1, comp19054_c0_seq1, comp30615_c0_seq1, comp34212_c3_seq1, comp40449_c0_seq1, comp29562_c2_seq1, comp23728_c1_seq1, comp30145_c1_seq1, comp18615_c0_seq1, comp37408_c0_seq1, comp34212_c0_seq1, comp29668_c1_seq1, comp30137_c2_seq1, comp25993_c1_seq1, comp28291_c0_seq1, comp30813_c1_seq1, comp34528_c3_seq1, …
response to heat	P	13	comp36770_c0_seq1, comp28365_c1_seq1, comp34807_c1_seq1, comp32445_c0_seq1, comp18201_c0_seq1, comp36100_c1_seq1, comp34807_c0_seq1, comp36100_c0_seq1, comp31430_c0_seq1, comp39630_c1_seq1, comp38466_c5_seq1, comp33987_c0_seq1, comp30624_c0_seq1
regulation of molecular function	P	31	comp30601_c1_seq1, comp28415_c1_seq1, comp31818_c1_seq1, comp34153_c2_seq1, comp36859_c0_seq1, comp22314_c1_seq1, comp8049_c0_seq1, comp32847_c0_seq1, comp35116_c0_seq1, comp34967_c0_seq1, comp34210_c1_seq1, comp23142_c0_seq1, comp31140_c1_seq1, comp39691_c1_seq1, comp37719_c3_seq1, comp27346_c0_seq1, comp33693_c2_seq1, comp30601_c2_seq1, comp29439_c0_seq1, comp37391_c0_seq1, comp25993_c1_seq1, c…
alditol metabolic process	P	6	comp39299_c0_seq1, comp32745_c0_seq1, comp32745_c2_seq1, comp39842_c1_seq1, comp32745_c1_seq1, comp39299_c3_seq1
glycerol metabolic process	P	6	comp39299_c0_seq1, comp32745_c0_seq1, comp32745_c2_seq1, comp39842_c1_seq1, comp32745_c1_seq1, comp39299_c3_seq1
photosynthesis	P	31	comp39077_c3_seq1, comp38944_c2_seq1, comp40553_c0_seq1, comp18523_c0_seq1, comp26057_c1_seq1, comp40370_c0_seq1, comp7640_c0_seq1, comp18796_c0_seq1, comp34469_c0_seq1, comp25167_c1_seq1, comp12011_c0_seq1, comp29858_c0_seq1, comp18690_c0_seq1, comp40351_c0_seq1, comp39030_c2_seq1, comp35055_c0_seq1, comp23919_c0_seq1, comp34078_c0_seq1, comp26057_c0_seq1, comp29035_c0_seq1, comp7701_c0_seq1, co…
regulation of protein serine/threonine kinase activity	P	9	comp28415_c1_seq1, comp32847_c0_seq1, comp34210_c1_seq1, comp23142_c0_seq1, comp37391_c0_seq1, comp6238_c0_seq1, comp29042_c1_seq1, comp31489_c0_seq1, comp19403_c0_seq1
DEGs between NOI and NTD
extracellular region	C	95	comp3320_c0_seq1, comp41796_c0_seq1, comp31097_c0_seq1, comp6130_c0_seq1, comp24760_c0_seq1, comp34893_c2_seq1, comp31235_c1_seq1, comp38684_c0_seq1, comp29801_c0_seq1, comp18440_c1_seq1, comp29587_c0_seq1, comp32252_c0_seq1, comp8864_c0_seq1, comp29130_c0_seq1, comp27783_c0_seq1, comp39691_c1_seq1, comp24760_c2_seq1, comp18632_c0_seq1, comp27914_c2_seq1, comp30897_c1_seq1, comp31140_c1_seq1, com…
external encapsulating structure	C	43	comp3320_c0_seq1, comp31235_c1_seq1, comp38684_c0_seq1, comp29801_c0_seq1, comp32252_c0_seq1, comp8864_c0_seq1, comp37741_c1_seq1, comp30273_c0_seq1, comp7668_c0_seq1, comp23406_c1_seq1, comp12557_c0_seq1, comp18449_c0_seq1, comp29668_c0_seq1, comp29085_c1_seq1, comp17282_c0_seq1, comp40449_c0_seq1, comp30145_c0_seq1, comp33356_c1_seq1, comp33267_c0_seq1, comp19054_c0_seq1, comp19457_c0_seq1, com…
cell wall	C	39	comp3320_c0_seq1, comp31235_c1_seq1, comp38684_c0_seq1, comp29801_c0_seq1, comp32252_c0_seq1, comp8864_c0_seq1, comp37741_c1_seq1, comp30273_c0_seq1, comp7668_c0_seq1, comp23406_c1_seq1, comp12557_c0_seq1, comp18449_c0_seq1, comp29668_c0_seq1, comp17282_c0_seq1, comp40449_c0_seq1, comp30145_c0_seq1, comp33356_c1_seq1, comp33267_c0_seq1, comp19054_c0_seq1, comp19457_c0_seq1, comp34528_c3_seq1, com…
thylakoid part	C	50	comp33455_c0_seq1, comp7701_c0_seq1, comp8065_c0_seq1, comp6808_c0_seq1, comp34078_c0_seq1, comp40352_c0_seq1, comp31826_c0_seq1, comp37654_c3_seq1, comp40351_c0_seq1, comp18691_c0_seq1, comp29205_c0_seq1, comp29858_c0_seq1, comp7632_c0_seq1, comp29085_c1_seq1, comp7636_c0_seq1, comp35055_c0_seq1, comp18644_c0_seq1, comp33948_c0_seq1, comp25167_c2_seq1, comp40458_c0_seq1, comp39172_c1_seq1, comp1…
thylakoid	C	52	comp33455_c0_seq1, comp7701_c0_seq1, comp27783_c0_seq1, comp8065_c0_seq1, comp6808_c0_seq1, comp34078_c0_seq1, comp40352_c0_seq1, comp31826_c0_seq1, comp37654_c3_seq1, comp40351_c0_seq1, comp18691_c0_seq1, comp29205_c0_seq1, comp29858_c0_seq1, comp7632_c0_seq1, comp29085_c1_seq1, comp7636_c0_seq1, comp35055_c0_seq1, comp18644_c0_seq1, comp33948_c0_seq1, comp25167_c2_seq1, comp40458_c0_seq1, comp3…
photosystem	C	39	comp33455_c0_seq1, comp7701_c0_seq1, comp6808_c0_seq1, comp34078_c0_seq1, comp31826_c0_seq1, comp37654_c3_seq1, comp40351_c0_seq1, comp18691_c0_seq1, comp29205_c0_seq1, comp29858_c0_seq1, comp7632_c0_seq1, comp29085_c1_seq1, comp7636_c0_seq1, comp35055_c0_seq1, comp18644_c0_seq1, comp33948_c0_seq1, comp25167_c2_seq1, comp39172_c1_seq1, comp18690_c0_seq1, comp14384_c0_seq1, comp28944_c0_seq1, comp…
photosynthetic membrane	C	46	comp33455_c0_seq1, comp7701_c0_seq1, comp8065_c0_seq1, comp6808_c0_seq1, comp34078_c0_seq1, comp40352_c0_seq1, comp31826_c0_seq1, comp37654_c3_seq1, comp40351_c0_seq1, comp18691_c0_seq1, comp29205_c0_seq1, comp29858_c0_seq1, comp7632_c0_seq1, comp29085_c1_seq1, comp7636_c0_seq1, comp35055_c0_seq1, comp18644_c0_seq1, comp33948_c0_seq1, comp25167_c2_seq1, comp40458_c0_seq1, comp39172_c1_seq1, comp1…
cell periphery	C	85	comp3320_c0_seq1, comp39877_c1_seq1, comp26927_c0_seq1, comp31235_c1_seq1, comp38684_c0_seq1, comp29801_c0_seq1, comp28180_c2_seq1, comp32252_c0_seq1, comp8864_c0_seq1, comp37741_c1_seq1, comp39991_c1_seq1, comp30273_c0_seq1, comp23895_c0_seq1, comp40496_c0_seq1, comp7668_c0_seq1, comp39211_c0_seq1, comp23406_c1_seq1, comp34468_c0_seq1, comp12557_c0_seq1, comp18449_c0_seq1, comp29668_c0_seq1, com…
apoplast	C	26	comp41796_c0_seq1, comp31235_c1_seq1, comp27783_c0_seq1, comp29668_c0_seq1, comp23728_c1_seq1, comp17282_c0_seq1, comp40449_c0_seq1, comp30145_c0_seq1, comp19054_c0_seq1, comp34110_c0_seq1, comp34528_c3_seq1, comp37408_c0_seq1, comp31235_c2_seq1, comp28291_c0_seq1, comp24031_c0_seq1, comp28291_c2_seq1, comp29026_c0_seq1, comp23728_c0_seq1, comp26912_c2_seq1, comp38181_c0_seq1, comp18615_c0_seq1, …
photosystem II	C	20	comp33455_c0_seq1, comp7701_c0_seq1, comp31826_c0_seq1, comp37654_c3_seq1, comp40351_c0_seq1, comp18691_c0_seq1, comp29858_c0_seq1, comp29085_c1_seq1, comp35055_c0_seq1, comp39172_c1_seq1, comp14384_c0_seq1, comp28944_c0_seq1, comp32366_c0_seq1, comp40553_c0_seq1, comp18688_c0_seq1, comp29085_c0_seq1, comp29089_c0_seq1, comp35638_c0_seq1, comp29085_c2_seq1, comp34471_c0_seq1
oxygen evolving complex	C	16	comp31826_c0_seq1, comp40351_c0_seq1, comp29858_c0_seq1, comp29085_c1_seq1, comp35055_c0_seq1, comp39172_c1_seq1, comp14384_c0_seq1, comp28944_c0_seq1, comp32366_c0_seq1, comp40553_c0_seq1, comp18688_c0_seq1, comp29085_c0_seq1, comp29089_c0_seq1, comp35638_c0_seq1, comp29085_c2_seq1, comp34471_c0_seq1
membrane	C	514	comp24270_c0_seq1, comp3320_c0_seq1, comp39877_c1_seq1, comp21662_c1_seq1, comp39656_c0_seq1, comp24146_c0_seq1, comp26927_c0_seq1, comp23472_c1_seq1, comp27349_c5_seq1, comp39872_c6_seq1, comp26288_c2_seq1, comp38552_c0_seq1, comp44216_c0_seq1, comp18433_c0_seq1, comp27517_c1_seq1, comp33219_c2_seq1, comp29562_c2_seq1, comp32859_c0_seq1, comp18520_c0_seq1, comp33309_c0_seq1, comp38515_c0_seq1, c…
cytoskeletal part	C	45	comp32855_c0_seq1, comp28420_c0_seq1, comp39364_c3_seq1, comp23851_c0_seq1, comp36369_c0_seq1, comp40369_c0_seq1, comp32483_c0_seq1, comp39837_c0_seq1, comp33237_c0_seq1, comp32483_c2_seq1, comp32498_c1_seq1, comp31103_c1_seq1, comp30349_c0_seq1, comp37731_c1_seq1, comp20304_c0_seq1, comp28582_c0_seq1, comp31103_c3_seq1, comp40364_c0_seq1, comp29504_c0_seq1, comp5815_c1_seq1, comp9586_c0_seq1, co…
microtubule	C	33	comp32855_c0_seq1, comp28420_c0_seq1, comp39364_c3_seq1, comp23851_c0_seq1, comp40369_c0_seq1, comp32483_c0_seq1, comp39837_c0_seq1, comp33237_c0_seq1, comp32483_c2_seq1, comp32498_c1_seq1, comp30349_c0_seq1, comp20304_c0_seq1, comp28582_c0_seq1, comp40364_c0_seq1, comp29504_c0_seq1, comp37819_c1_seq1, comp32772_c0_seq1, comp32029_c1_seq1, comp31088_c1_seq1, comp35647_c3_seq1, comp35499_c0_seq1, …
cytoskeleton	C	49	comp32855_c0_seq1, comp28420_c0_seq1, comp39364_c3_seq1, comp23851_c0_seq1, comp36369_c0_seq1, comp40369_c0_seq1, comp32483_c0_seq1, comp39837_c0_seq1, comp33237_c0_seq1, comp32483_c2_seq1, comp32498_c1_seq1, comp31103_c1_seq1, comp30349_c0_seq1, comp37731_c1_seq1, comp20304_c0_seq1, comp28582_c0_seq1, comp31103_c3_seq1, comp40364_c0_seq1, comp29504_c0_seq1, comp5815_c1_seq1, comp9586_c0_seq1, co…
extrinsic to membrane	C	16	comp40351_c0_seq1, comp29858_c0_seq1, comp29085_c1_seq1, comp35055_c0_seq1, comp39172_c1_seq1, comp14384_c0_seq1, comp28944_c0_seq1, comp32366_c0_seq1, comp40553_c0_seq1, comp18688_c0_seq1, comp29085_c0_seq1, comp29089_c0_seq1, comp34190_c0_seq1, comp35638_c0_seq1, comp29085_c2_seq1, comp34471_c0_seq1
photosystem I	C	20	comp33455_c0_seq1, comp6808_c0_seq1, comp34078_c0_seq1, comp29205_c0_seq1, comp7632_c0_seq1, comp7636_c0_seq1, comp18644_c0_seq1, comp33948_c0_seq1, comp25167_c2_seq1, comp18690_c0_seq1, comp25821_c0_seq1, comp26057_c0_seq1, comp7640_c0_seq1, comp29129_c0_seq1, comp18695_c1_seq1, comp18609_c0_seq1, comp38944_c2_seq1, comp18796_c0_seq1, comp29035_c0_seq1, comp40356_c0_seq1
microtubule cytoskeleton	C	36	comp32855_c0_seq1, comp28420_c0_seq1, comp39364_c3_seq1, comp23851_c0_seq1, comp36369_c0_seq1, comp40369_c0_seq1, comp32483_c0_seq1, comp39837_c0_seq1, comp33237_c0_seq1, comp32483_c2_seq1, comp32498_c1_seq1, comp30349_c0_seq1, comp20304_c0_seq1, comp28582_c0_seq1, comp40364_c0_seq1, comp29504_c0_seq1, comp5815_c1_seq1, comp37819_c1_seq1, comp32772_c0_seq1, comp39832_c0_seq1, comp32029_c1_seq1, c…
membrane part	C	369	comp24270_c0_seq1, comp39877_c1_seq1, comp21662_c1_seq1, comp39656_c0_seq1, comp24146_c0_seq1, comp23472_c1_seq1, comp27349_c5_seq1, comp26288_c2_seq1, comp38552_c0_seq1, comp44216_c0_seq1, comp18433_c0_seq1, comp27517_c1_seq1, comp33219_c2_seq1, comp29562_c2_seq1, comp32859_c0_seq1, comp38515_c0_seq1, comp33376_c1_seq1, comp16923_c0_seq1, comp31420_c0_seq1, comp14018_c0_seq1, comp19474_c0_seq1, …
protein-DNA complex	C	18	comp16901_c0_seq1, comp34267_c1_seq1, comp23886_c0_seq1, comp28517_c1_seq1, comp31078_c0_seq1, comp9761_c0_seq1, comp29757_c1_seq1, comp32036_c0_seq1, comp28255_c0_seq1, comp23964_c1_seq1, comp36400_c0_seq1, comp35233_c8_seq1, comp9761_c1_seq1, comp18619_c0_seq1, comp31819_c0_seq1, comp24870_c0_seq1, comp18515_c0_seq1, comp24759_c0_seq1
nucleosome	C	17	comp34267_c1_seq1, comp23886_c0_seq1, comp28517_c1_seq1, comp31078_c0_seq1, comp9761_c0_seq1, comp29757_c1_seq1, comp32036_c0_seq1, comp28255_c0_seq1, comp23964_c1_seq1, comp36400_c0_seq1, comp35233_c8_seq1, comp9761_c1_seq1, comp18619_c0_seq1, comp31819_c0_seq1, comp24870_c0_seq1, comp18515_c0_seq1, comp24759_c0_seq1
anchored to membrane	C	9	comp32694_c1_seq1, comp31949_c0_seq1, comp18904_c0_seq1, comp28186_c0_seq1, comp32694_c0_seq1, comp30464_c1_seq1, comp33148_c0_seq1, comp31865_c0_seq1, comp36569_c0_seq1
intrinsic to membrane	C	316	comp24270_c0_seq1, comp39877_c1_seq1, comp39656_c0_seq1, comp24146_c0_seq1, comp23472_c1_seq1, comp27349_c5_seq1, comp26288_c2_seq1, comp38552_c0_seq1, comp44216_c0_seq1, comp18433_c0_seq1, comp27517_c1_seq1, comp33219_c2_seq1, comp29562_c2_seq1, comp32859_c0_seq1, comp38515_c0_seq1, comp33376_c1_seq1, comp16923_c0_seq1, comp31420_c0_seq1, comp19474_c0_seq1, comp39680_c0_seq1, comp38344_c2_seq1, …
cellulose synthase (UDP-forming) activity	F	29	comp24270_c0_seq1, comp29562_c2_seq1, comp18118_c0_seq1, comp29562_c4_seq1, comp38855_c0_seq1, comp30813_c0_seq1, comp37851_c0_seq1, comp34525_c1_seq1, comp1616_c0_seq1, comp34212_c1_seq1, comp39410_c0_seq1, comp25874_c1_seq1, comp39118_c0_seq1, comp26953_c0_seq1, comp34212_c3_seq1, comp29562_c1_seq1, comp32407_c0_seq1, comp18118_c1_seq1, comp38339_c0_seq1, comp32407_c2_seq1, comp38855_c1_seq1, c…
cellulose synthase activity	F	29	comp24270_c0_seq1, comp29562_c2_seq1, comp18118_c0_seq1, comp29562_c4_seq1, comp38855_c0_seq1, comp30813_c0_seq1, comp37851_c0_seq1, comp34525_c1_seq1, comp1616_c0_seq1, comp34212_c1_seq1, comp39410_c0_seq1, comp25874_c1_seq1, comp39118_c0_seq1, comp26953_c0_seq1, comp34212_c3_seq1, comp29562_c1_seq1, comp32407_c0_seq1, comp18118_c1_seq1, comp38339_c0_seq1, comp32407_c2_seq1, comp38855_c1_seq1, c…
UDP-glucosyltransferase activity	F	39	comp24270_c0_seq1, comp29562_c2_seq1, comp18118_c0_seq1, comp31020_c0_seq1, comp29562_c4_seq1, comp38855_c0_seq1, comp30813_c0_seq1, comp37851_c0_seq1, comp34525_c1_seq1, comp1616_c0_seq1, comp39133_c0_seq1, comp37155_c0_seq1, comp34212_c1_seq1, comp39410_c0_seq1, comp25874_c1_seq1, comp26580_c1_seq1, comp39118_c0_seq1, comp30615_c3_seq1, comp26953_c0_seq1, comp34212_c3_seq1, comp29562_c1_seq1, c…
transferase activity, transferring hexosyl groups	F	94	comp24270_c0_seq1, comp39325_c0_seq1, comp29562_c2_seq1, comp38355_c1_seq1, comp27968_c0_seq1, comp34683_c0_seq1, comp38515_c0_seq1, comp35075_c0_seq1, comp30137_c2_seq1, comp40868_c0_seq1, comp21410_c0_seq1, comp31235_c1_seq1, comp18118_c0_seq1, comp34960_c0_seq1, comp39771_c0_seq1, comp31020_c0_seq1, comp39493_c0_seq1, comp36820_c0_seq1, comp29562_c4_seq1, comp38855_c0_seq1, comp25716_c1_seq1, …
glucosyltransferase activity	F	40	comp24270_c0_seq1, comp29562_c2_seq1, comp30137_c2_seq1, comp18118_c0_seq1, comp31020_c0_seq1, comp29562_c4_seq1, comp38855_c0_seq1, comp30813_c0_seq1, comp37851_c0_seq1, comp34525_c1_seq1, comp1616_c0_seq1, comp39133_c0_seq1, comp37155_c0_seq1, comp34212_c1_seq1, comp39410_c0_seq1, comp25874_c1_seq1, comp26580_c1_seq1, comp39118_c0_seq1, comp30615_c3_seq1, comp26953_c0_seq1, comp34212_c3_seq1, c…
xyloglucan:xyloglucosyl transferase activity	F	15	comp31235_c1_seq1, comp29668_c0_seq1, comp17282_c0_seq1, comp40449_c0_seq1, comp30145_c0_seq1, comp19054_c0_seq1, comp34528_c3_seq1, comp37408_c0_seq1, comp31235_c2_seq1, comp28291_c0_seq1, comp24031_c0_seq1, comp28291_c2_seq1, comp18615_c0_seq1, comp29175_c0_seq1, comp30145_c1_seq1
transferase activity, transferring glycosyl groups	F	115	comp24270_c0_seq1, comp39325_c0_seq1, comp29562_c2_seq1, comp38355_c1_seq1, comp27968_c0_seq1, comp34683_c0_seq1, comp38515_c0_seq1, comp35075_c0_seq1, comp30137_c2_seq1, comp40868_c0_seq1, comp21410_c0_seq1, comp34942_c0_seq1, comp31235_c1_seq1, comp18118_c0_seq1, comp34960_c0_seq1, comp39771_c0_seq1, comp32337_c0_seq1, comp31020_c0_seq1, comp28483_c0_seq1, comp39493_c0_seq1, comp36820_c0_seq1, …
oxidoreductase activity	F	264	comp41796_c0_seq1, comp39877_c1_seq1, comp23696_c0_seq1, comp28905_c0_seq1, comp39025_c0_seq1, comp28946_c0_seq1, comp27891_c1_seq1, comp18892_c0_seq1, comp32672_c1_seq1, comp37160_c1_seq1, comp32414_c5_seq1, comp37597_c0_seq1, comp29269_c0_seq1, comp27770_c2_seq1, comp36787_c0_seq1, comp40065_c0_seq1, comp8546_c0_seq1, comp29147_c0_seq1, comp24115_c0_seq1, comp38821_c4_seq1, comp33972_c1_seq1, c…
DNA-3-methylbase glycosylase activity	F	8	comp20536_c0_seq1, comp18751_c0_seq1, comp33025_c1_seq1, comp20536_c1_seq1, comp37953_c0_seq1, comp37026_c0_seq1, comp18402_c0_seq1, comp33025_c0_seq1
DNA-3-methyladenine glycosylase activity	F	8	comp20536_c0_seq1, comp18751_c0_seq1, comp33025_c1_seq1, comp20536_c1_seq1, comp37953_c0_seq1, comp37026_c0_seq1, comp18402_c0_seq1, comp33025_c0_seq1
copper ion binding	F	36	comp41796_c0_seq1, comp39877_c1_seq1, comp18265_c0_seq1, comp25799_c0_seq1, comp35106_c0_seq1, comp30723_c0_seq1, comp29642_c0_seq1, comp10894_c0_seq1, comp39465_c0_seq1, comp25164_c0_seq1, comp11965_c0_seq1, comp18526_c0_seq1, comp31341_c0_seq1, comp36545_c0_seq1, comp34110_c0_seq1, comp33972_c0_seq1, comp23692_c1_seq1, comp32594_c0_seq1, comp7126_c0_seq1, comp38008_c0_seq1, comp30229_c0_seq1, c…
nutrient reservoir activity	F	15	comp20832_c0_seq1, comp31509_c0_seq1, comp18632_c0_seq1, comp25198_c3_seq1, comp30897_c1_seq1, comp27732_c0_seq1, comp32884_c1_seq1, comp25413_c0_seq1, comp40354_c0_seq1, comp30880_c0_seq1, comp28063_c0_seq1, comp40729_c0_seq1, comp32884_c0_seq1, comp19166_c0_seq1, comp37740_c0_seq1
electron carrier activity	F	35	comp39877_c1_seq1, comp28905_c0_seq1, comp32672_c1_seq1, comp29269_c0_seq1, comp18265_c0_seq1, comp25799_c0_seq1, comp24814_c0_seq1, comp40352_c0_seq1, comp31423_c0_seq1, comp29642_c0_seq1, comp24608_c0_seq1, comp38461_c0_seq1, comp10894_c0_seq1, comp29309_c0_seq1, comp27945_c0_seq1, comp23695_c0_seq1, comp40482_c0_seq1, comp30772_c0_seq1, comp11965_c0_seq1, comp27554_c0_seq1, comp31341_c0_seq1, …
DNA N-glycosylase activity	F	9	comp20536_c0_seq1, comp36537_c0_seq1, comp18751_c0_seq1, comp33025_c1_seq1, comp20536_c1_seq1, comp37953_c0_seq1, comp37026_c0_seq1, comp18402_c0_seq1, comp33025_c0_seq1
UDP-glycosyltransferase activity	F	43	comp24270_c0_seq1, comp29562_c2_seq1, comp18118_c0_seq1, comp34960_c0_seq1, comp31020_c0_seq1, comp36820_c0_seq1, comp29562_c4_seq1, comp38855_c0_seq1, comp25716_c1_seq1, comp30813_c0_seq1, comp37851_c0_seq1, comp34525_c1_seq1, comp1616_c0_seq1, comp39133_c0_seq1, comp37155_c0_seq1, comp34212_c1_seq1, comp39410_c0_seq1, comp25874_c1_seq1, comp26580_c1_seq1, comp39118_c0_seq1, comp30615_c3_seq1, c…
alkylbase DNA N-glycosylase activity	F	8	comp20536_c0_seq1, comp18751_c0_seq1, comp33025_c1_seq1, comp20536_c1_seq1, comp37953_c0_seq1, comp37026_c0_seq1, comp18402_c0_seq1, comp33025_c0_seq1
hydrolase activity, hydrolyzing N-glycosyl compounds	F	9	comp20536_c0_seq1, comp36537_c0_seq1, comp18751_c0_seq1, comp33025_c1_seq1, comp20536_c1_seq1, comp37953_c0_seq1, comp37026_c0_seq1, comp18402_c0_seq1, comp33025_c0_seq1
isomerase activity	F	47	comp34280_c0_seq1, comp31668_c0_seq1, comp30681_c1_seq1, comp32109_c0_seq1, comp30695_c0_seq1, comp40523_c0_seq1, comp30889_c0_seq1, comp33954_c0_seq1, comp29246_c0_seq1, comp8823_c0_seq1, comp23728_c1_seq1, comp32462_c1_seq1, comp34494_c3_seq1, comp30084_c1_seq1, comp35604_c0_seq1, comp31225_c5_seq1, comp34313_c0_seq1, comp30084_c3_seq1, comp42558_c0_seq1, comp39786_c2_seq1, comp33848_c0_seq1, c…
structural constituent of cytoskeleton	F	11	comp40369_c0_seq1, comp32483_c0_seq1, comp32483_c2_seq1, comp28582_c0_seq1, comp40364_c0_seq1, comp32029_c1_seq1, comp31088_c1_seq1, comp40481_c0_seq1, comp32483_c1_seq1, comp21981_c1_seq1, comp31088_c0_seq1
tetrapyrrole binding	F	65	comp39877_c1_seq1, comp39025_c0_seq1, comp27891_c1_seq1, comp29269_c0_seq1, comp36787_c0_seq1, comp33455_c0_seq1, comp9006_c0_seq1, comp32355_c0_seq1, comp34078_c0_seq1, comp25768_c0_seq1, comp34633_c0_seq1, comp31423_c0_seq1, comp35165_c0_seq1, comp21649_c0_seq1, comp30700_c0_seq1, comp35361_c0_seq1, comp40692_c0_seq1, comp40196_c2_seq1, comp38187_c0_seq1, comp38569_c2_seq1, comp24099_c0_seq1, c…
nucleic acid binding transcription factor activity	F	98	comp40720_c0_seq1, comp38223_c1_seq1, comp40593_c0_seq1, comp24827_c0_seq1, comp43275_c0_seq1, comp29850_c1_seq1, comp27535_c1_seq1, comp31801_c0_seq1, comp30149_c3_seq1, comp33702_c4_seq1, comp39164_c1_seq1, comp34807_c1_seq1, comp32178_c2_seq1, comp41174_c0_seq1, comp24827_c2_seq1, comp31013_c1_seq1, comp40623_c0_seq1, comp37034_c2_seq1, comp28666_c1_seq1, comp26118_c0_seq1, comp32133_c0_seq1, …
sequence-specific DNA binding transcription factor activity	F	98	comp40720_c0_seq1, comp38223_c1_seq1, comp40593_c0_seq1, comp24827_c0_seq1, comp43275_c0_seq1, comp29850_c1_seq1, comp27535_c1_seq1, comp31801_c0_seq1, comp30149_c3_seq1, comp33702_c4_seq1, comp39164_c1_seq1, comp34807_c1_seq1, comp32178_c2_seq1, comp41174_c0_seq1, comp24827_c2_seq1, comp31013_c1_seq1, comp40623_c0_seq1, comp37034_c2_seq1, comp28666_c1_seq1, comp26118_c0_seq1, comp32133_c0_seq1, …
enzyme inhibitor activity	F	18	comp35069_c0_seq1, comp38684_c0_seq1, comp25046_c0_seq1, comp29130_c0_seq1, comp37741_c1_seq1, comp30273_c0_seq1, comp32218_c0_seq1, comp8049_c0_seq1, comp29976_c0_seq1, comp37719_c3_seq1, comp37741_c0_seq1, comp36408_c0_seq1, comp41023_c0_seq1, comp34226_c0_seq1, comp12097_c0_seq1, comp31906_c0_seq1, comp30188_c0_seq1, comp27715_c0_seq1
magnesium chelatase activity	F	8	comp31151_c13_seq1, comp32051_c0_seq1, comp31151_c2_seq1, comp31151_c4_seq1, comp31151_c10_seq1, comp31866_c0_seq1, comp31151_c8_seq1, comp31151_c1_seq1
ligase activity, forming nitrogen-metal bonds, forming coordination complexes	F	8	comp31151_c13_seq1, comp32051_c0_seq1, comp31151_c2_seq1, comp31151_c4_seq1, comp31151_c10_seq1, comp31866_c0_seq1, comp31151_c8_seq1, comp31151_c1_seq1
ligase activity, forming nitrogen-metal bonds	F	8	comp31151_c13_seq1, comp32051_c0_seq1, comp31151_c2_seq1, comp31151_c4_seq1, comp31151_c10_seq1, comp31866_c0_seq1, comp31151_c8_seq1, comp31151_c1_seq1
heme binding	F	61	comp39877_c1_seq1, comp39025_c0_seq1, comp27891_c1_seq1, comp29269_c0_seq1, comp36787_c0_seq1, comp9006_c0_seq1, comp32355_c0_seq1, comp25768_c0_seq1, comp34633_c0_seq1, comp31423_c0_seq1, comp35165_c0_seq1, comp21649_c0_seq1, comp30700_c0_seq1, comp35361_c0_seq1, comp40692_c0_seq1, comp40196_c2_seq1, comp38187_c0_seq1, comp38569_c2_seq1, comp24099_c0_seq1, comp34623_c0_seq1, comp33386_c0_seq1, c…
aminomethyltransferase activity	F	5	comp24006_c0_seq1, comp27783_c4_seq1, comp40563_c0_seq1, comp27783_c1_seq1, comp27783_c3_seq1
hydroxymethylglutaryl-CoA reductase (NADPH) activity	F	5	comp25142_c2_seq1, comp32096_c0_seq1, comp25142_c1_seq1, comp32096_c1_seq1, comp32096_c3_seq1
amino acid kinase activity	F	6	comp19572_c1_seq1, comp36980_c1_seq1, comp38701_c2_seq1, comp19572_c0_seq1, comp19572_c2_seq1, comp35947_c0_seq1
protein disulfide oxidoreductase activity	F	25	comp28905_c0_seq1, comp32672_c1_seq1, comp24936_c0_seq1, comp24814_c0_seq1, comp24608_c0_seq1, comp29309_c0_seq1, comp37073_c1_seq1, comp32449_c0_seq1, comp27945_c0_seq1, comp23695_c0_seq1, comp30772_c0_seq1, comp30084_c1_seq1, comp27554_c0_seq1, comp30084_c3_seq1, comp10071_c0_seq1, comp41060_c0_seq1, comp37643_c1_seq1, comp24936_c1_seq1, comp24397_c0_seq1, comp36287_c1_seq1, comp29240_c0_seq1, …
hydrolase activity, acting on glycosyl bonds	F	112	comp35978_c0_seq1, comp19574_c0_seq1, comp36765_c0_seq1, comp33605_c0_seq1, comp33309_c0_seq1, comp20536_c0_seq1, comp36537_c0_seq1, comp37321_c2_seq1, comp31235_c1_seq1, comp23936_c0_seq1, comp38856_c0_seq1, comp28084_c0_seq1, comp18751_c0_seq1, comp33714_c0_seq1, comp7955_c0_seq1, comp33183_c0_seq1, comp7977_c0_seq1, comp34355_c0_seq1, comp38478_c0_seq1, comp27914_c2_seq1, comp36827_c0_seq1, co…
serine hydrolase activity	F	39	comp3278_c0_seq1, comp30601_c2_seq1, comp26742_c0_seq1, comp38833_c0_seq1, comp36859_c0_seq1, comp39691_c1_seq1, comp15145_c0_seq1, comp23895_c0_seq1, comp28174_c0_seq1, comp31140_c1_seq1, comp6599_c0_seq1, comp30260_c0_seq1, comp39511_c0_seq1, comp38109_c0_seq1, comp32663_c0_seq1, comp33737_c1_seq1, comp34967_c0_seq1, comp109_c0_seq1, comp35504_c0_seq1, comp30601_c1_seq1, comp35116_c1_seq1, comp…
serine-type peptidase activity	F	39	comp3278_c0_seq1, comp30601_c2_seq1, comp26742_c0_seq1, comp38833_c0_seq1, comp36859_c0_seq1, comp39691_c1_seq1, comp15145_c0_seq1, comp23895_c0_seq1, comp28174_c0_seq1, comp31140_c1_seq1, comp6599_c0_seq1, comp30260_c0_seq1, comp39511_c0_seq1, comp38109_c0_seq1, comp32663_c0_seq1, comp33737_c1_seq1, comp34967_c0_seq1, comp109_c0_seq1, comp35504_c0_seq1, comp30601_c1_seq1, comp35116_c1_seq1, comp…
oxidoreductase activity, acting on paired donors, with oxidation of a pair of donors resulting in the reduction of molecular oxygen to two molecules of water	F	7	comp36787_c0_seq1, comp34986_c0_seq1, comp36995_c0_seq1, comp30325_c0_seq1, comp30181_c0_seq1, comp28993_c0_seq1, comp6987_c0_seq1
oxidoreductase activity, acting on a sulfur group of donors	F	30	comp28905_c0_seq1, comp32672_c1_seq1, comp24936_c0_seq1, comp24814_c0_seq1, comp29141_c1_seq1, comp24608_c0_seq1, comp29309_c0_seq1, comp37073_c1_seq1, comp32449_c0_seq1, comp27945_c0_seq1, comp23695_c0_seq1, comp31204_c0_seq1, comp30772_c0_seq1, comp6625_c1_seq1, comp30084_c1_seq1, comp27554_c0_seq1, comp30084_c3_seq1, comp10071_c0_seq1, comp41060_c0_seq1, comp37643_c1_seq1, comp24936_c1_seq1, c…
disulfide oxidoreductase activity	F	25	comp28905_c0_seq1, comp32672_c1_seq1, comp24936_c0_seq1, comp24814_c0_seq1, comp24608_c0_seq1, comp29309_c0_seq1, comp37073_c1_seq1, comp32449_c0_seq1, comp27945_c0_seq1, comp23695_c0_seq1, comp30772_c0_seq1, comp30084_c1_seq1, comp27554_c0_seq1, comp30084_c3_seq1, comp10071_c0_seq1, comp41060_c0_seq1, comp37643_c1_seq1, comp24936_c1_seq1, comp24397_c0_seq1, comp36287_c1_seq1, comp29240_c0_seq1, …
acid phosphatase activity	F	15	comp39963_c1_seq1, comp29428_c0_seq1, comp41093_c0_seq1, comp36450_c1_seq1, comp26988_c1_seq1, comp29428_c2_seq1, comp25268_c0_seq1, comp25008_c0_seq1, comp35439_c0_seq1, comp23973_c1_seq1, comp26988_c0_seq1, comp40884_c0_seq1, comp39744_c0_seq1, comp40729_c0_seq1, comp38285_c0_seq1
monooxygenase activity	F	41	comp39025_c0_seq1, comp27891_c1_seq1, comp38821_c4_seq1, comp32355_c0_seq1, comp34633_c0_seq1, comp21649_c0_seq1, comp40370_c0_seq1, comp40692_c0_seq1, comp40196_c2_seq1, comp38187_c0_seq1, comp38569_c2_seq1, comp34623_c0_seq1, comp33386_c0_seq1, comp30754_c0_seq1, comp28863_c0_seq1, comp986_c0_seq1, comp17494_c0_seq1, comp681_c1_seq1, comp32001_c2_seq1, comp30657_c0_seq1, comp38330_c8_seq1, comp…
hexokinase activity	F	4	comp24236_c3_seq1, comp24236_c0_seq1, comp35635_c0_seq1, comp24236_c1_seq1
pectinesterase activity	F	12	comp38684_c0_seq1, comp25046_c0_seq1, comp37741_c1_seq1, comp30273_c0_seq1, comp23406_c1_seq1, comp12557_c0_seq1, comp8049_c0_seq1, comp29976_c0_seq1, comp37741_c0_seq1, comp36408_c0_seq1, comp41023_c0_seq1, comp12097_c0_seq1
protein heterodimerization activity	F	17	comp34267_c1_seq1, comp40593_c0_seq1, comp23886_c0_seq1, comp28517_c1_seq1, comp31078_c0_seq1, comp9761_c0_seq1, comp29757_c1_seq1, comp32036_c0_seq1, comp28255_c0_seq1, comp23964_c1_seq1, comp36400_c0_seq1, comp277_c0_seq1, comp9761_c1_seq1, comp31819_c0_seq1, comp24870_c0_seq1, comp18515_c0_seq1, comp24759_c0_seq1
iron ion binding	F	61	comp39877_c1_seq1, comp39025_c0_seq1, comp27891_c1_seq1, comp29269_c0_seq1, comp36787_c0_seq1, comp9006_c0_seq1, comp32355_c0_seq1, comp34633_c0_seq1, comp38180_c0_seq1, comp31423_c0_seq1, comp21649_c0_seq1, comp36420_c0_seq1, comp13639_c0_seq1, comp23800_c0_seq1, comp40692_c0_seq1, comp40196_c2_seq1, comp38187_c0_seq1, comp34699_c0_seq1, comp29473_c0_seq1, comp38569_c2_seq1, comp34623_c0_seq1, c…
cellulose biosynthetic process	P	30	comp34280_c0_seq1, comp24270_c0_seq1, comp29562_c2_seq1, comp18118_c0_seq1, comp29562_c4_seq1, comp38855_c0_seq1, comp30813_c0_seq1, comp37851_c0_seq1, comp34525_c1_seq1, comp1616_c0_seq1, comp34212_c1_seq1, comp39410_c0_seq1, comp25874_c1_seq1, comp39118_c0_seq1, comp26953_c0_seq1, comp34212_c3_seq1, comp29562_c1_seq1, comp32407_c0_seq1, comp18118_c1_seq1, comp38339_c0_seq1, comp32407_c2_seq1, c…
cellulose metabolic process	P	30	comp34280_c0_seq1, comp24270_c0_seq1, comp29562_c2_seq1, comp18118_c0_seq1, comp29562_c4_seq1, comp38855_c0_seq1, comp30813_c0_seq1, comp37851_c0_seq1, comp34525_c1_seq1, comp1616_c0_seq1, comp34212_c1_seq1, comp39410_c0_seq1, comp25874_c1_seq1, comp39118_c0_seq1, comp26953_c0_seq1, comp34212_c3_seq1, comp29562_c1_seq1, comp32407_c0_seq1, comp18118_c1_seq1, comp38339_c0_seq1, comp32407_c2_seq1, c…
glucan metabolic process	P	60	comp34280_c0_seq1, comp24270_c0_seq1, comp29562_c2_seq1, comp30137_c2_seq1, comp31235_c1_seq1, comp18118_c0_seq1, comp8065_c0_seq1, comp29562_c4_seq1, comp38855_c0_seq1, comp18651_c0_seq1, comp25716_c1_seq1, comp39038_c0_seq1, comp30813_c0_seq1, comp29668_c0_seq1, comp37851_c0_seq1, comp34525_c1_seq1, comp1616_c0_seq1, comp17282_c0_seq1, comp40449_c0_seq1, comp34212_c1_seq1, comp30145_c0_seq1, co…
cellular glucan metabolic process	P	60	comp34280_c0_seq1, comp24270_c0_seq1, comp29562_c2_seq1, comp30137_c2_seq1, comp31235_c1_seq1, comp18118_c0_seq1, comp8065_c0_seq1, comp29562_c4_seq1, comp38855_c0_seq1, comp18651_c0_seq1, comp25716_c1_seq1, comp39038_c0_seq1, comp30813_c0_seq1, comp29668_c0_seq1, comp37851_c0_seq1, comp34525_c1_seq1, comp1616_c0_seq1, comp17282_c0_seq1, comp40449_c0_seq1, comp34212_c1_seq1, comp30145_c0_seq1, co…
polysaccharide metabolic process	P	72	comp34280_c0_seq1, comp24270_c0_seq1, comp26927_c0_seq1, comp29562_c2_seq1, comp30137_c2_seq1, comp31235_c1_seq1, comp38684_c0_seq1, comp23936_c0_seq1, comp18118_c0_seq1, comp8065_c0_seq1, comp37741_c1_seq1, comp29562_c4_seq1, comp38855_c0_seq1, comp18651_c0_seq1, comp25716_c1_seq1, comp39038_c0_seq1, comp30273_c0_seq1, comp30813_c0_seq1, comp29668_c0_seq1, comp37851_c0_seq1, comp23728_c1_seq1, c…
photosynthesis	P	55	comp33455_c0_seq1, comp7701_c0_seq1, comp6808_c0_seq1, comp34078_c0_seq1, comp18523_c0_seq1, comp40352_c0_seq1, comp40370_c0_seq1, comp39077_c3_seq1, comp31826_c0_seq1, comp37654_c3_seq1, comp40351_c0_seq1, comp18691_c0_seq1, comp29205_c0_seq1, comp29858_c0_seq1, comp7632_c0_seq1, comp29085_c1_seq1, comp7636_c0_seq1, comp35055_c0_seq1, comp18644_c0_seq1, comp25167_c2_seq1, comp31151_c6_seq1, comp…
beta-glucan biosynthetic process	P	34	comp34280_c0_seq1, comp24270_c0_seq1, comp29562_c2_seq1, comp18118_c0_seq1, comp29562_c4_seq1, comp38855_c0_seq1, comp30813_c0_seq1, comp37851_c0_seq1, comp34525_c1_seq1, comp1616_c0_seq1, comp34212_c1_seq1, comp39410_c0_seq1, comp25874_c1_seq1, comp39118_c0_seq1, comp30615_c3_seq1, comp26953_c0_seq1, comp34212_c3_seq1, comp29562_c1_seq1, comp32407_c0_seq1, comp18118_c1_seq1, comp38339_c0_seq1, c…
beta-glucan metabolic process	P	34	comp34280_c0_seq1, comp24270_c0_seq1, comp29562_c2_seq1, comp18118_c0_seq1, comp29562_c4_seq1, comp38855_c0_seq1, comp30813_c0_seq1, comp37851_c0_seq1, comp34525_c1_seq1, comp1616_c0_seq1, comp34212_c1_seq1, comp39410_c0_seq1, comp25874_c1_seq1, comp39118_c0_seq1, comp30615_c3_seq1, comp26953_c0_seq1, comp34212_c3_seq1, comp29562_c1_seq1, comp32407_c0_seq1, comp18118_c1_seq1, comp38339_c0_seq1, c…
cellular polysaccharide metabolic process	P	64	comp34280_c0_seq1, comp24270_c0_seq1, comp26927_c0_seq1, comp29562_c2_seq1, comp30137_c2_seq1, comp31235_c1_seq1, comp18118_c0_seq1, comp8065_c0_seq1, comp29562_c4_seq1, comp38855_c0_seq1, comp18651_c0_seq1, comp25716_c1_seq1, comp39038_c0_seq1, comp30813_c0_seq1, comp29668_c0_seq1, comp37851_c0_seq1, comp23728_c1_seq1, comp34525_c1_seq1, comp1616_c0_seq1, comp17282_c0_seq1, comp40449_c0_seq1, co…
cellular carbohydrate metabolic process	P	84	comp34280_c0_seq1, comp24270_c0_seq1, comp26927_c0_seq1, comp29562_c2_seq1, comp30137_c2_seq1, comp31235_c1_seq1, comp18118_c0_seq1, comp31020_c0_seq1, comp8065_c0_seq1, comp29562_c4_seq1, comp43069_c0_seq1, comp38855_c0_seq1, comp18651_c0_seq1, comp37143_c0_seq1, comp25716_c1_seq1, comp39038_c0_seq1, comp30889_c0_seq1, comp32745_c0_seq1, comp30813_c0_seq1, comp29668_c0_seq1, comp34699_c0_seq1, c…
negative regulation of molecular function	P	35	comp35069_c0_seq1, comp30601_c2_seq1, comp38684_c0_seq1, comp25046_c0_seq1, comp37741_c1_seq1, comp36859_c0_seq1, comp39691_c1_seq1, comp30273_c0_seq1, comp23895_c0_seq1, comp32218_c0_seq1, comp31140_c1_seq1, comp6599_c0_seq1, comp39511_c0_seq1, comp38109_c0_seq1, comp34967_c0_seq1, comp35504_c0_seq1, comp30601_c1_seq1, comp8049_c0_seq1, comp35116_c1_seq1, comp29976_c0_seq1, comp31818_c1_seq1, co…
negative regulation of catalytic activity	P	35	comp35069_c0_seq1, comp30601_c2_seq1, comp38684_c0_seq1, comp25046_c0_seq1, comp37741_c1_seq1, comp36859_c0_seq1, comp39691_c1_seq1, comp30273_c0_seq1, comp23895_c0_seq1, comp32218_c0_seq1, comp31140_c1_seq1, comp6599_c0_seq1, comp39511_c0_seq1, comp38109_c0_seq1, comp34967_c0_seq1, comp35504_c0_seq1, comp30601_c1_seq1, comp8049_c0_seq1, comp35116_c1_seq1, comp29976_c0_seq1, comp31818_c1_seq1, co…
glucan biosynthetic process	P	43	comp34280_c0_seq1, comp24270_c0_seq1, comp29562_c2_seq1, comp30137_c2_seq1, comp18118_c0_seq1, comp8065_c0_seq1, comp29562_c4_seq1, comp38855_c0_seq1, comp18651_c0_seq1, comp39038_c0_seq1, comp30813_c0_seq1, comp37851_c0_seq1, comp34525_c1_seq1, comp1616_c0_seq1, comp34212_c1_seq1, comp39410_c0_seq1, comp25874_c1_seq1, comp40517_c0_seq1, comp39118_c0_seq1, comp30615_c3_seq1, comp26953_c0_seq1, co…
photosynthesis, light reaction	P	26	comp33455_c0_seq1, comp18523_c0_seq1, comp39077_c3_seq1, comp29205_c0_seq1, comp29085_c1_seq1, comp18644_c0_seq1, comp25167_c2_seq1, comp31151_c6_seq1, comp40458_c0_seq1, comp26057_c0_seq1, comp7821_c0_seq1, comp18523_c1_seq1, comp39326_c0_seq1, comp18688_c0_seq1, comp39611_c15_seq1, comp29129_c0_seq1, comp29085_c0_seq1, comp18609_c0_seq1, comp38944_c2_seq1, comp18796_c0_seq1, comp29579_c0_seq1, …
carbohydrate metabolic process	P	221	comp34280_c0_seq1, comp35978_c0_seq1, comp24236_c3_seq1, comp24270_c0_seq1, comp36765_c0_seq1, comp26927_c0_seq1, comp31120_c0_seq1, comp29562_c2_seq1, comp33605_c0_seq1, comp33309_c0_seq1, comp31668_c0_seq1, comp30137_c2_seq1, comp37321_c2_seq1, comp31235_c1_seq1, comp38684_c0_seq1, comp23936_c0_seq1, comp38856_c0_seq1, comp18118_c0_seq1, comp33714_c0_seq1, comp31020_c0_seq1, comp7955_c0_seq1, c…
cellular polysaccharide biosynthetic process	P	48	comp34280_c0_seq1, comp24270_c0_seq1, comp26927_c0_seq1, comp29562_c2_seq1, comp30137_c2_seq1, comp18118_c0_seq1, comp8065_c0_seq1, comp29562_c4_seq1, comp38855_c0_seq1, comp18651_c0_seq1, comp25716_c1_seq1, comp39038_c0_seq1, comp30813_c0_seq1, comp37851_c0_seq1, comp23728_c1_seq1, comp34525_c1_seq1, comp1616_c0_seq1, comp34212_c1_seq1, comp39410_c0_seq1, comp25874_c1_seq1, comp40517_c0_seq1, co…
polysaccharide biosynthetic process	P	48	comp34280_c0_seq1, comp24270_c0_seq1, comp26927_c0_seq1, comp29562_c2_seq1, comp30137_c2_seq1, comp18118_c0_seq1, comp8065_c0_seq1, comp29562_c4_seq1, comp38855_c0_seq1, comp18651_c0_seq1, comp25716_c1_seq1, comp39038_c0_seq1, comp30813_c0_seq1, comp37851_c0_seq1, comp23728_c1_seq1, comp34525_c1_seq1, comp1616_c0_seq1, comp34212_c1_seq1, comp39410_c0_seq1, comp25874_c1_seq1, comp40517_c0_seq1, co…
microtubule-based process	P	37	comp32855_c0_seq1, comp28420_c0_seq1, comp39364_c3_seq1, comp23851_c0_seq1, comp36369_c0_seq1, comp40369_c0_seq1, comp32483_c0_seq1, comp39837_c0_seq1, comp32483_c2_seq1, comp32498_c1_seq1, comp30349_c0_seq1, comp20304_c0_seq1, comp28582_c0_seq1, comp40364_c0_seq1, comp29504_c0_seq1, comp5815_c1_seq1, comp37819_c1_seq1, comp32772_c0_seq1, comp39832_c0_seq1, comp32029_c1_seq1, comp31088_c1_seq1, c…
protein polymerization	P	19	comp40369_c0_seq1, comp32483_c0_seq1, comp32483_c2_seq1, comp31103_c1_seq1, comp28582_c0_seq1, comp31103_c3_seq1, comp40364_c0_seq1, comp9586_c0_seq1, comp32772_c0_seq1, comp32029_c1_seq1, comp31088_c1_seq1, comp35647_c3_seq1, comp37661_c1_seq1, comp40481_c0_seq1, comp31103_c0_seq1, comp37661_c3_seq1, comp23560_c1_seq1, comp21981_c1_seq1, comp31088_c0_seq1
alpha-amino acid catabolic process	P	12	comp24006_c0_seq1, comp37160_c1_seq1, comp37914_c0_seq1, comp27783_c4_seq1, comp40563_c0_seq1, comp40881_c0_seq1, comp34831_c0_seq1, comp27783_c1_seq1, comp27783_c3_seq1, comp29579_c0_seq1, comp24437_c0_seq1, comp24374_c0_seq1
cell wall organization	P	29	comp3320_c0_seq1, comp38684_c0_seq1, comp29801_c0_seq1, comp32694_c1_seq1, comp18440_c1_seq1, comp32252_c0_seq1, comp8864_c0_seq1, comp37741_c1_seq1, comp31949_c0_seq1, comp18904_c0_seq1, comp30273_c0_seq1, comp7668_c0_seq1, comp23406_c1_seq1, comp12557_c0_seq1, comp18449_c0_seq1, comp33356_c1_seq1, comp28186_c0_seq1, comp33267_c0_seq1, comp32694_c0_seq1, comp18440_c0_seq1, comp37741_c0_seq1, com…
cellular macromolecular complex assembly	P	43	comp34267_c1_seq1, comp23886_c0_seq1, comp28517_c1_seq1, comp31078_c0_seq1, comp9761_c0_seq1, comp40369_c0_seq1, comp35106_c0_seq1, comp32483_c0_seq1, comp32483_c2_seq1, comp29757_c1_seq1, comp31103_c1_seq1, comp28582_c0_seq1, comp31103_c3_seq1, comp40364_c0_seq1, comp32036_c0_seq1, comp9586_c0_seq1, comp28255_c0_seq1, comp32772_c0_seq1, comp32029_c1_seq1, comp31088_c1_seq1, comp35647_c3_seq1, co…
serine family amino acid catabolic process	P	9	comp24006_c0_seq1, comp27783_c4_seq1, comp40563_c0_seq1, comp40881_c0_seq1, comp34831_c0_seq1, comp27783_c1_seq1, comp27783_c3_seq1, comp29579_c0_seq1, comp24437_c0_seq1
glycine catabolic process	P	9	comp24006_c0_seq1, comp27783_c4_seq1, comp40563_c0_seq1, comp40881_c0_seq1, comp34831_c0_seq1, comp27783_c1_seq1, comp27783_c3_seq1, comp29579_c0_seq1, comp24437_c0_seq1
external encapsulating structure organization	P	29	comp3320_c0_seq1, comp38684_c0_seq1, comp29801_c0_seq1, comp32694_c1_seq1, comp18440_c1_seq1, comp32252_c0_seq1, comp8864_c0_seq1, comp37741_c1_seq1, comp31949_c0_seq1, comp18904_c0_seq1, comp30273_c0_seq1, comp7668_c0_seq1, comp23406_c1_seq1, comp12557_c0_seq1, comp18449_c0_seq1, comp33356_c1_seq1, comp28186_c0_seq1, comp33267_c0_seq1, comp32694_c0_seq1, comp18440_c0_seq1, comp37741_c0_seq1, com…
cellular carbohydrate biosynthetic process	P	54	comp34280_c0_seq1, comp24270_c0_seq1, comp26927_c0_seq1, comp29562_c2_seq1, comp30137_c2_seq1, comp18118_c0_seq1, comp8065_c0_seq1, comp29562_c4_seq1, comp43069_c0_seq1, comp38855_c0_seq1, comp18651_c0_seq1, comp25716_c1_seq1, comp39038_c0_seq1, comp30889_c0_seq1, comp30813_c0_seq1, comp37851_c0_seq1, comp23728_c1_seq1, comp34525_c1_seq1, comp1616_c0_seq1, comp34212_c1_seq1, comp39410_c0_seq1, co…
photosynthesis, light harvesting	P	16	comp33455_c0_seq1, comp18523_c0_seq1, comp39077_c3_seq1, comp29205_c0_seq1, comp18644_c0_seq1, comp25167_c2_seq1, comp26057_c0_seq1, comp18523_c1_seq1, comp39326_c0_seq1, comp29129_c0_seq1, comp18609_c0_seq1, comp38944_c2_seq1, comp18796_c0_seq1, comp40462_c0_seq1, comp25167_c1_seq1, comp40356_c0_seq1
DNA packaging	P	18	comp34267_c1_seq1, comp23886_c0_seq1, comp28517_c1_seq1, comp31078_c0_seq1, comp36543_c0_seq1, comp9761_c0_seq1, comp29757_c1_seq1, comp32036_c0_seq1, comp28255_c0_seq1, comp23964_c1_seq1, comp36400_c0_seq1, comp35233_c8_seq1, comp9761_c1_seq1, comp18619_c0_seq1, comp31819_c0_seq1, comp24870_c0_seq1, comp18515_c0_seq1, comp24759_c0_seq1
base-excision repair	P	10	comp20536_c0_seq1, comp36537_c0_seq1, comp18751_c0_seq1, comp34446_c0_seq1, comp33025_c1_seq1, comp20536_c1_seq1, comp37953_c0_seq1, comp37026_c0_seq1, comp18402_c0_seq1, comp33025_c0_seq1
macromolecular complex assembly	P	44	comp34267_c1_seq1, comp23886_c0_seq1, comp28517_c1_seq1, comp31078_c0_seq1, comp36369_c0_seq1, comp9761_c0_seq1, comp40369_c0_seq1, comp35106_c0_seq1, comp32483_c0_seq1, comp32483_c2_seq1, comp29757_c1_seq1, comp31103_c1_seq1, comp28582_c0_seq1, comp31103_c3_seq1, comp40364_c0_seq1, comp32036_c0_seq1, comp9586_c0_seq1, comp28255_c0_seq1, comp32772_c0_seq1, comp32029_c1_seq1, comp31088_c1_seq1, co…
single-organism metabolic process	P	482	comp34030_c0_seq1, comp41796_c0_seq1, comp39877_c1_seq1, comp33415_c0_seq1, comp38490_c0_seq1, comp24006_c0_seq1, comp39025_c0_seq1, comp28946_c0_seq1, comp23472_c1_seq1, comp27891_c1_seq1, comp18892_c0_seq1, comp39872_c6_seq1, comp37160_c1_seq1, comp34395_c1_seq1, comp32414_c5_seq1, comp37597_c0_seq1, comp22453_c1_seq1, comp29269_c0_seq1, comp31161_c0_seq1, comp27770_c2_seq1, comp36787_c0_seq1, …
nucleosome assembly	P	17	comp34267_c1_seq1, comp23886_c0_seq1, comp28517_c1_seq1, comp31078_c0_seq1, comp9761_c0_seq1, comp29757_c1_seq1, comp32036_c0_seq1, comp28255_c0_seq1, comp23964_c1_seq1, comp36400_c0_seq1, comp35233_c8_seq1, comp9761_c1_seq1, comp18619_c0_seq1, comp31819_c0_seq1, comp24870_c0_seq1, comp18515_c0_seq1, comp24759_c0_seq1
nucleosome organization	P	17	comp34267_c1_seq1, comp23886_c0_seq1, comp28517_c1_seq1, comp31078_c0_seq1, comp9761_c0_seq1, comp29757_c1_seq1, comp32036_c0_seq1, comp28255_c0_seq1, comp23964_c1_seq1, comp36400_c0_seq1, comp35233_c8_seq1, comp9761_c1_seq1, comp18619_c0_seq1, comp31819_c0_seq1, comp24870_c0_seq1, comp18515_c0_seq1, comp24759_c0_seq1
cellular amino acid catabolic process	P	12	comp24006_c0_seq1, comp37160_c1_seq1, comp37914_c0_seq1, comp27783_c4_seq1, comp40563_c0_seq1, comp40881_c0_seq1, comp34831_c0_seq1, comp27783_c1_seq1, comp27783_c3_seq1, comp29579_c0_seq1, comp24437_c0_seq1, comp24374_c0_seq1
plant-type cell wall biogenesis	P	9	comp32694_c1_seq1, comp31949_c0_seq1, comp18904_c0_seq1, comp25716_c1_seq1, comp28186_c0_seq1, comp32694_c0_seq1, comp30464_c1_seq1, comp36821_c0_seq1, comp36569_c0_seq1
carbohydrate biosynthetic process	P	59	comp34280_c0_seq1, comp24270_c0_seq1, comp26927_c0_seq1, comp29562_c2_seq1, comp30137_c2_seq1, comp18118_c0_seq1, comp8065_c0_seq1, comp29562_c4_seq1, comp43069_c0_seq1, comp38855_c0_seq1, comp18651_c0_seq1, comp25716_c1_seq1, comp39038_c0_seq1, comp30889_c0_seq1, comp30813_c0_seq1, comp37851_c0_seq1, comp23728_c1_seq1, comp34525_c1_seq1, comp1616_c0_seq1, comp34212_c1_seq1, comp39410_c0_seq1, co…
chromatin assembly	P	17	comp34267_c1_seq1, comp23886_c0_seq1, comp28517_c1_seq1, comp31078_c0_seq1, comp9761_c0_seq1, comp29757_c1_seq1, comp32036_c0_seq1, comp28255_c0_seq1, comp23964_c1_seq1, comp36400_c0_seq1, comp35233_c8_seq1, comp9761_c1_seq1, comp18619_c0_seq1, comp31819_c0_seq1, comp24870_c0_seq1, comp18515_c0_seq1, comp24759_c0_seq1
cell redox homeostasis	P	30	comp28905_c0_seq1, comp32672_c1_seq1, comp31988_c1_seq1, comp24936_c0_seq1, comp24814_c0_seq1, comp24608_c0_seq1, comp29309_c0_seq1, comp37073_c1_seq1, comp32449_c0_seq1, comp27945_c0_seq1, comp23695_c0_seq1, comp30772_c0_seq1, comp30084_c1_seq1, comp23559_c1_seq1, comp27554_c0_seq1, comp30084_c3_seq1, comp23559_c3_seq1, comp10071_c0_seq1, comp41060_c0_seq1, comp37643_c1_seq1, comp24936_c1_seq1, …
chromatin assembly or disassembly	P	17	comp34267_c1_seq1, comp23886_c0_seq1, comp28517_c1_seq1, comp31078_c0_seq1, comp9761_c0_seq1, comp29757_c1_seq1, comp32036_c0_seq1, comp28255_c0_seq1, comp23964_c1_seq1, comp36400_c0_seq1, comp35233_c8_seq1, comp9761_c1_seq1, comp18619_c0_seq1, comp31819_c0_seq1, comp24870_c0_seq1, comp18515_c0_seq1, comp24759_c0_seq1
plant-type cell wall organization or biogenesis	P	22	comp3320_c0_seq1, comp29801_c0_seq1, comp32694_c1_seq1, comp18440_c1_seq1, comp32252_c0_seq1, comp8864_c0_seq1, comp31949_c0_seq1, comp18904_c0_seq1, comp25716_c1_seq1, comp7668_c0_seq1, comp18449_c0_seq1, comp33356_c1_seq1, comp28186_c0_seq1, comp33267_c0_seq1, comp32694_c0_seq1, comp18440_c0_seq1, comp30464_c1_seq1, comp32967_c1_seq1, comp34544_c0_seq1, comp24876_c1_seq1, comp36821_c0_seq1, com…
cell wall organization or biogenesis	P	42	comp3320_c0_seq1, comp26927_c0_seq1, comp38684_c0_seq1, comp29801_c0_seq1, comp32694_c1_seq1, comp28084_c0_seq1, comp18440_c1_seq1, comp32252_c0_seq1, comp8864_c0_seq1, comp37741_c1_seq1, comp31949_c0_seq1, comp18904_c0_seq1, comp25716_c1_seq1, comp30273_c0_seq1, comp32893_c1_seq1, comp7668_c0_seq1, comp36827_c0_seq1, comp23406_c1_seq1, comp12557_c0_seq1, comp18449_c0_seq1, comp37731_c1_seq1, com…
phytosteroid biosynthetic process	P	4	comp33148_c0_seq1, comp36821_c0_seq1, comp41521_c0_seq1, comp36372_c2_seq1
phytosteroid metabolic process	P	4	comp33148_c0_seq1, comp36821_c0_seq1, comp41521_c0_seq1, comp36372_c2_seq1
oxidation-reduction process	P	237	comp41796_c0_seq1, comp39877_c1_seq1, comp39025_c0_seq1, comp28946_c0_seq1, comp27891_c1_seq1, comp18892_c0_seq1, comp37160_c1_seq1, comp32414_c5_seq1, comp37597_c0_seq1, comp29269_c0_seq1, comp27770_c2_seq1, comp36787_c0_seq1, comp40065_c0_seq1, comp8546_c0_seq1, comp29147_c0_seq1, comp24115_c0_seq1, comp38821_c4_seq1, comp40071_c0_seq1, comp34370_c0_seq1, comp39877_c3_seq1, comp19542_c0_seq1, c…
protein-DNA complex subunit organization	P	17	comp34267_c1_seq1, comp23886_c0_seq1, comp28517_c1_seq1, comp31078_c0_seq1, comp9761_c0_seq1, comp29757_c1_seq1, comp32036_c0_seq1, comp28255_c0_seq1, comp23964_c1_seq1, comp36400_c0_seq1, comp35233_c8_seq1, comp9761_c1_seq1, comp18619_c0_seq1, comp31819_c0_seq1, comp24870_c0_seq1, comp18515_c0_seq1, comp24759_c0_seq1
protein-DNA complex assembly	P	17	comp34267_c1_seq1, comp23886_c0_seq1, comp28517_c1_seq1, comp31078_c0_seq1, comp9761_c0_seq1, comp29757_c1_seq1, comp32036_c0_seq1, comp28255_c0_seq1, comp23964_c1_seq1, comp36400_c0_seq1, comp35233_c8_seq1, comp9761_c1_seq1, comp18619_c0_seq1, comp31819_c0_seq1, comp24870_c0_seq1, comp18515_c0_seq1, comp24759_c0_seq1
plant-type cell wall organization	P	21	comp3320_c0_seq1, comp29801_c0_seq1, comp32694_c1_seq1, comp18440_c1_seq1, comp32252_c0_seq1, comp8864_c0_seq1, comp31949_c0_seq1, comp18904_c0_seq1, comp7668_c0_seq1, comp18449_c0_seq1, comp33356_c1_seq1, comp28186_c0_seq1, comp33267_c0_seq1, comp32694_c0_seq1, comp18440_c0_seq1, comp30464_c1_seq1, comp32967_c1_seq1, comp34544_c0_seq1, comp24876_c1_seq1, comp36821_c0_seq1, comp36569_c0_seq1
DNA replication initiation	P	7	comp38720_c0_seq1, comp27454_c0_seq1, comp28581_c0_seq1, comp35905_c1_seq1, comp42148_c0_seq1, comp41961_c0_seq1, comp32537_c0_seq1
nucleotide-sugar metabolic process	P	5	comp23728_c1_seq1, comp42558_c0_seq1, comp11683_c0_seq1, comp33194_c0_seq1, comp23728_c0_seq1
macromolecular complex subunit organization	P	46	comp34267_c1_seq1, comp23886_c0_seq1, comp28517_c1_seq1, comp31078_c0_seq1, comp36369_c0_seq1, comp9761_c0_seq1, comp40369_c0_seq1, comp35106_c0_seq1, comp32483_c0_seq1, comp32483_c2_seq1, comp29757_c1_seq1, comp31103_c1_seq1, comp28582_c0_seq1, comp31103_c3_seq1, comp40364_c0_seq1, comp32036_c0_seq1, comp9586_c0_seq1, comp28255_c0_seq1, comp32772_c0_seq1, comp32029_c1_seq1, comp31088_c1_seq1, co…
carotenoid biosynthetic process	P	7	comp31161_c0_seq1, comp27783_c0_seq1, comp30607_c0_seq1, comp18828_c0_seq1, comp36040_c0_seq1, comp29579_c0_seq1, comp24437_c0_seq1
carotenoid metabolic process	P	7	comp31161_c0_seq1, comp27783_c0_seq1, comp30607_c0_seq1, comp18828_c0_seq1, comp36040_c0_seq1, comp29579_c0_seq1, comp24437_c0_seq1
tetraterpenoid biosynthetic process	P	7	comp31161_c0_seq1, comp27783_c0_seq1, comp30607_c0_seq1, comp18828_c0_seq1, comp36040_c0_seq1, comp29579_c0_seq1, comp24437_c0_seq1
tetraterpenoid metabolic process	P	7	comp31161_c0_seq1, comp27783_c0_seq1, comp30607_c0_seq1, comp18828_c0_seq1, comp36040_c0_seq1, comp29579_c0_seq1, comp24437_c0_seq1
proline metabolic process	P	6	comp37160_c1_seq1, comp19572_c1_seq1, comp37914_c0_seq1, comp36980_c1_seq1, comp19572_c0_seq1, comp19572_c2_seq1
nucleotide-sugar biosynthetic process	P	4	comp23728_c1_seq1, comp42558_c0_seq1, comp11683_c0_seq1, comp23728_c0_seq1
ether metabolic process	P	13	comp24936_c0_seq1, comp37073_c1_seq1, comp32449_c0_seq1, comp30084_c1_seq1, comp30084_c3_seq1, comp41060_c0_seq1, comp24936_c1_seq1, comp24397_c0_seq1, comp29240_c0_seq1, comp34234_c0_seq1, comp9390_c0_seq1, comp30084_c2_seq1, comp26311_c0_seq1
glycerol ether metabolic process	P	13	comp24936_c0_seq1, comp37073_c1_seq1, comp32449_c0_seq1, comp30084_c1_seq1, comp30084_c3_seq1, comp41060_c0_seq1, comp24936_c1_seq1, comp24397_c0_seq1, comp29240_c0_seq1, comp34234_c0_seq1, comp9390_c0_seq1, comp30084_c2_seq1, comp26311_c0_seq1
regulation of photosynthesis, light reaction	P	5	comp29085_c1_seq1, comp18688_c0_seq1, comp29085_c0_seq1, comp29579_c0_seq1, comp29085_c2_seq1
regulation of generation of precursor metabolites and energy	P	5	comp29085_c1_seq1, comp18688_c0_seq1, comp29085_c0_seq1, comp29579_c0_seq1, comp29085_c2_seq1
cellulose microfibril organization	P	7	comp32694_c1_seq1, comp31949_c0_seq1, comp18904_c0_seq1, comp28186_c0_seq1, comp32694_c0_seq1, comp30464_c1_seq1, comp36569_c0_seq1
cell wall assembly	P	7	comp32694_c1_seq1, comp31949_c0_seq1, comp18904_c0_seq1, comp28186_c0_seq1, comp32694_c0_seq1, comp30464_c1_seq1, comp36569_c0_seq1
extracellular matrix organization	P	7	comp32694_c1_seq1, comp31949_c0_seq1, comp18904_c0_seq1, comp28186_c0_seq1, comp32694_c0_seq1, comp30464_c1_seq1, comp36569_c0_seq1
plant-type cell wall assembly	P	7	comp32694_c1_seq1, comp31949_c0_seq1, comp18904_c0_seq1, comp28186_c0_seq1, comp32694_c0_seq1, comp30464_c1_seq1, comp36569_c0_seq1
extracellular structure organization	P	7	comp32694_c1_seq1, comp31949_c0_seq1, comp18904_c0_seq1, comp28186_c0_seq1, comp32694_c0_seq1, comp30464_c1_seq1, comp36569_c0_seq1
