# Supplementary material for: De Novo Assembly of the Common Bean Transcriptome Using Short Reads for the Discovery of Drought-Responsive Genes
Source: PLoS One. 2014 Oct 2;9(10):e109262. doi: 10.1371/journal.pone.0109262 (PMC4183588; doi:10.1371/journal.pone.0109262)
Supplement: Table S10 — DEGs between Long 22–0579 and Naihua. (XLS) [file pone.0109262.s011.xls]

## Sheet: Sheet1
Table S10 DEGs between Long 22-0579 and Naihua
Up	Down
comp13991_c0_seq1	comp38147_c0_seq1
comp24277_c0_seq1	comp38846_c0_seq1
comp24277_c1_seq1	comp39910_c3_seq1
comp39542_c0_seq1	comp35299_c0_seq1
comp40814_c0_seq1	comp40726_c0_seq1
comp39542_c2_seq1	comp38430_c1_seq1
comp40441_c0_seq1	comp36202_c0_seq1
comp33911_c0_seq1	comp40261_c0_seq1
comp40750_c0_seq1	comp39876_c0_seq1
comp39704_c0_seq1	comp40737_c0_seq1
comp39704_c2_seq1	comp40612_c0_seq1
comp39343_c0_seq1	comp40729_c0_seq1
comp40564_c0_seq1	comp17091_c0_seq1
comp39542_c1_seq1	comp18336_c1_seq1
comp24277_c2_seq1	comp7002_c0_seq1
comp39349_c0_seq1	comp40988_c0_seq1
comp14093_c0_seq1	comp33883_c3_seq1
comp35708_c2_seq1	comp25397_c0_seq1
comp19383_c0_seq1	comp38958_c0_seq1
comp36511_c4_seq1	comp40956_c0_seq1
comp8941_c0_seq1	comp23705_c1_seq1
comp39421_c7_seq1	comp39401_c0_seq1
comp36802_c2_seq1	comp23811_c0_seq1
comp40980_c0_seq1	comp40117_c6_seq1
comp10196_c0_seq1	comp18336_c0_seq1
comp39913_c1_seq1	comp24453_c1_seq1
comp18032_c0_seq1	comp40301_c0_seq1
comp38085_c0_seq1	comp23705_c0_seq1
comp38819_c3_seq1	comp40190_c2_seq1
comp32935_c0_seq1	comp33221_c1_seq1
comp34428_c0_seq1	comp5842_c0_seq1
comp39044_c3_seq1	comp39545_c0_seq1
comp19175_c0_seq1	comp24712_c0_seq1
comp40725_c0_seq1	comp39925_c1_seq1
comp28625_c1_seq1	comp24202_c0_seq1
comp39999_c5_seq1	comp41219_c0_seq1
comp41006_c0_seq1	comp25492_c0_seq1
comp37111_c0_seq1	comp41460_c0_seq1
comp30135_c1_seq1	comp7769_c0_seq1
comp8841_c0_seq1	comp38988_c0_seq1
comp36712_c0_seq1	comp39187_c1_seq1
comp39917_c1_seq1	comp27340_c0_seq1
comp15217_c0_seq1	comp40748_c0_seq1
comp27125_c0_seq1	comp17987_c0_seq1
comp20160_c0_seq1	comp18852_c0_seq1
comp19175_c2_seq1	comp39354_c1_seq1
comp35629_c0_seq1	comp38598_c0_seq1
comp38170_c0_seq1	comp24324_c1_seq1
comp26182_c0_seq1	comp38049_c1_seq1
comp24702_c0_seq1	comp40322_c1_seq1
comp37545_c3_seq1	comp36031_c3_seq1
comp31060_c0_seq1	comp14523_c0_seq1
comp40040_c0_seq1	comp24611_c0_seq1
comp9635_c0_seq1	comp39079_c0_seq1
comp29183_c1_seq1	comp39526_c2_seq1
comp38082_c2_seq1	comp41139_c0_seq1
comp17371_c2_seq1	comp40212_c1_seq1
comp23814_c1_seq1	comp40156_c0_seq1
comp21489_c2_seq1	comp41071_c0_seq1
comp40970_c0_seq1	comp40174_c3_seq1
comp19319_c0_seq1	comp38762_c0_seq1
comp32935_c2_seq1	comp18386_c0_seq1
comp40120_c1_seq1	comp32424_c0_seq1
comp30476_c0_seq1	comp23872_c0_seq1
comp39531_c2_seq1	comp12786_c0_seq1
comp37039_c0_seq1	comp28267_c1_seq1
comp29476_c0_seq1	comp18564_c0_seq1
comp41195_c0_seq1	comp14675_c0_seq1
comp17371_c0_seq1	comp19108_c0_seq1
comp25278_c2_seq1	comp37815_c1_seq1
comp23966_c0_seq1	comp40273_c2_seq1
comp10051_c0_seq1	comp39623_c0_seq1
comp19319_c3_seq1	comp40041_c0_seq1
comp39999_c7_seq1	comp40095_c2_seq1
comp41025_c0_seq1	comp38940_c0_seq1
comp19684_c0_seq1	comp24513_c0_seq1
comp29808_c0_seq1	comp38108_c1_seq1
comp17832_c0_seq1	comp37275_c0_seq1
comp28572_c2_seq1	comp40102_c0_seq1
comp39044_c1_seq1	comp17383_c0_seq1
comp38666_c3_seq1	comp41099_c0_seq1
comp14486_c0_seq1	comp27649_c1_seq1
comp14961_c0_seq1	comp39268_c5_seq1
comp41247_c0_seq1	comp27425_c0_seq1
comp40213_c0_seq1	comp30395_c1_seq1
comp39738_c2_seq1	comp20805_c2_seq1
comp29183_c0_seq1	comp38108_c2_seq1
comp39857_c0_seq1	comp41469_c0_seq1
comp39857_c2_seq1	comp40214_c1_seq1
comp39421_c1_seq1	comp36285_c0_seq1
comp10612_c0_seq1	comp2768_c1_seq1
comp31602_c4_seq1	comp35555_c0_seq1
comp29450_c3_seq1	comp18564_c1_seq1
comp40874_c0_seq1	comp24383_c0_seq1
comp25699_c2_seq1	comp22002_c0_seq1
comp44_c0_seq1	comp422_c0_seq1
comp26365_c0_seq1	comp39682_c4_seq1
comp28570_c0_seq1	comp29816_c0_seq1
comp25081_c0_seq1	comp40232_c0_seq1
comp39544_c2_seq1	comp17321_c0_seq1
comp17971_c1_seq1	comp12786_c1_seq1
comp32826_c0_seq1	comp35968_c1_seq1
comp9314_c0_seq1	comp35932_c1_seq1
comp39681_c10_seq1	comp18388_c0_seq1
comp39667_c2_seq1	comp39246_c4_seq1
comp5125_c1_seq1	comp29896_c0_seq1
comp31602_c0_seq1	comp23965_c0_seq1
comp28572_c3_seq1	comp41576_c0_seq1
comp32395_c2_seq1	comp33949_c0_seq1
comp23814_c0_seq1	comp39246_c3_seq1
comp38085_c1_seq1	comp39898_c0_seq1
comp3553_c0_seq1	comp36600_c0_seq1
comp16885_c1_seq1	comp37876_c0_seq1
comp38948_c0_seq1	comp13899_c0_seq1
comp38853_c0_seq1	comp32363_c0_seq1
comp40550_c0_seq1	comp38425_c7_seq1
comp30917_c1_seq1	comp40238_c2_seq1
comp297_c0_seq1	comp33398_c0_seq1
comp39683_c7_seq1	comp10627_c0_seq1
comp42064_c0_seq1	comp23421_c0_seq1
comp12410_c0_seq1	comp39062_c0_seq1
comp37310_c1_seq1	comp41065_c0_seq1
comp39715_c1_seq1	comp41146_c0_seq1
comp39999_c0_seq1	comp38286_c0_seq1
comp31009_c0_seq1	comp39683_c6_seq1
comp41794_c0_seq1	comp41852_c0_seq1
comp37625_c5_seq1	comp7527_c0_seq1
comp19657_c0_seq1	comp32935_c4_seq1
comp31960_c4_seq1	comp28016_c0_seq1
comp30968_c0_seq1	comp17205_c0_seq1
comp19319_c1_seq1	comp38672_c0_seq1
comp38470_c3_seq1	comp36670_c2_seq1
comp25052_c0_seq1	comp30979_c0_seq1
comp39231_c0_seq1	comp7055_c0_seq1
comp41917_c0_seq1	comp24252_c0_seq1
comp30520_c2_seq1	comp11654_c0_seq1
comp36960_c3_seq1	comp41746_c0_seq1
comp28745_c0_seq1	comp41203_c0_seq1
comp41346_c0_seq1	comp33221_c0_seq1
comp10423_c0_seq1	comp38297_c2_seq1
comp28841_c1_seq1	comp25778_c0_seq1
comp40336_c1_seq1	comp25406_c0_seq1
comp14714_c0_seq1	comp40310_c1_seq1
comp39829_c0_seq1	comp37138_c1_seq1
comp38501_c1_seq1	comp34356_c0_seq1
comp5677_c0_seq1	comp39443_c3_seq1
comp27796_c1_seq1	comp2574_c0_seq1
comp31116_c0_seq1	comp25558_c0_seq1
comp41937_c0_seq1	comp38855_c1_seq1
comp29450_c1_seq1	comp39202_c0_seq1
comp40157_c4_seq1	comp7819_c0_seq1
comp33911_c2_seq1	comp40328_c0_seq1
comp17673_c1_seq1	comp21027_c0_seq1
comp31331_c0_seq1	comp26983_c1_seq1
comp22265_c1_seq1	comp30628_c1_seq1
comp26365_c2_seq1	comp32344_c0_seq1
comp40311_c0_seq1	comp36214_c0_seq1
comp40298_c3_seq1	comp19035_c0_seq1
comp38990_c1_seq1	comp40192_c7_seq1
comp19281_c2_seq1	comp38510_c1_seq1
comp36311_c1_seq1	comp35324_c2_seq1
comp22939_c2_seq1	comp39445_c3_seq1
comp37302_c7_seq1	comp27169_c0_seq1
comp32935_c3_seq1	comp27321_c0_seq1
comp23258_c1_seq1	comp22839_c0_seq1
comp38235_c4_seq1	comp1122_c0_seq1
comp19219_c0_seq1	comp20773_c1_seq1
comp36714_c0_seq1	comp29727_c0_seq1
comp700_c0_seq1	comp41499_c0_seq1
comp4091_c0_seq1	comp34300_c1_seq1
comp27107_c0_seq1	comp35363_c0_seq1
comp25224_c1_seq1	comp6082_c0_seq1
comp135_c0_seq1	comp41452_c0_seq1
comp26445_c2_seq1	comp11297_c0_seq1
comp36960_c1_seq1	comp42070_c0_seq1
comp28380_c0_seq1	comp40273_c3_seq1
comp34029_c0_seq1	comp14737_c0_seq1
comp40741_c0_seq1	comp17310_c0_seq1
comp41801_c0_seq1	comp40225_c2_seq1
comp28380_c5_seq1	comp40328_c1_seq1
comp2763_c0_seq1	comp25320_c0_seq1
comp30520_c1_seq1	comp18348_c0_seq1
comp40034_c10_seq1	comp40217_c3_seq1
comp11252_c1_seq1	comp27260_c0_seq1
comp39841_c0_seq1	comp29027_c0_seq1
comp42613_c0_seq1	comp39621_c0_seq1
comp29956_c0_seq1	comp33124_c3_seq1
comp26992_c0_seq1	comp21692_c0_seq1
comp19648_c1_seq1	comp42488_c0_seq1
comp17968_c0_seq1	comp7130_c0_seq1
comp30135_c0_seq1	comp40323_c2_seq1
comp29529_c0_seq1	comp29879_c0_seq1
comp15042_c1_seq1
comp25278_c1_seq1
comp15217_c1_seq1
comp19281_c0_seq1
comp39825_c3_seq1
comp698_c0_seq1
comp39877_c0_seq1
comp26184_c0_seq1
comp23478_c1_seq1
comp41916_c0_seq1
comp25519_c1_seq1
comp29450_c2_seq1
comp20153_c0_seq1
comp39486_c2_seq1
comp41668_c0_seq1
comp42409_c0_seq1
comp42587_c0_seq1
comp17371_c1_seq1
comp16885_c0_seq1
comp4019_c0_seq1
comp5283_c0_seq1
comp41671_c0_seq1
comp43464_c0_seq1
comp20730_c1_seq1
comp27944_c0_seq1
comp13748_c0_seq1
comp36533_c0_seq1
comp25577_c1_seq1
comp41960_c0_seq1
comp26445_c1_seq1
comp31602_c2_seq1
comp3279_c0_seq1
comp6899_c0_seq1
comp38640_c4_seq1
comp7895_c0_seq1
comp40222_c7_seq1
comp39649_c4_seq1
comp28083_c4_seq1
comp3624_c0_seq1
comp30986_c1_seq1
comp19265_c0_seq1
comp43286_c0_seq1
comp133_c0_seq1
comp36712_c1_seq1
comp40488_c0_seq1
comp16885_c2_seq1
comp26262_c5_seq1
comp26619_c0_seq1
comp18108_c0_seq1
comp19133_c2_seq1
comp19345_c0_seq1
comp42842_c0_seq1
comp39683_c4_seq1
comp38080_c0_seq1
comp29740_c3_seq1
comp42516_c0_seq1
comp30245_c0_seq1
comp31602_c10_seq1
comp39969_c5_seq1
comp3385_c1_seq1
comp3869_c0_seq1
comp31602_c5_seq1
comp41639_c0_seq1
comp493_c0_seq1
comp30520_c0_seq1
comp34887_c0_seq1
comp41389_c0_seq1
comp42329_c0_seq1
comp39976_c6_seq1
comp27354_c0_seq1
comp22281_c1_seq1
comp8785_c0_seq1
comp31602_c9_seq1
comp20909_c0_seq1
comp5382_c0_seq1
comp28572_c5_seq1
comp42507_c0_seq1
comp40180_c2_seq1
comp40126_c0_seq1
comp428_c0_seq1
comp2706_c0_seq1
comp34949_c0_seq1
comp18450_c0_seq1
comp19281_c1_seq1
comp39070_c1_seq1
comp21614_c1_seq1
comp30718_c0_seq1
comp37302_c8_seq1
comp27530_c0_seq1
