# Supplementary material for: De Novo Assembly of the Common Bean Transcriptome Using Short Reads for the Discovery of Drought-Responsive Genes
Source: PLoS One. 2014 Oct 2;9(10):e109262. doi: 10.1371/journal.pone.0109262 (PMC4183588; doi:10.1371/journal.pone.0109262)
Supplement: Table S11 — GO annotation of DEGS. (XLS) [file pone.0109262.s012.xls]

## Sheet: GO_enrichment
Table S11 GO annotation of DEGS.
Term	Category	Number	Gene names
glyoxysome	C	1	comp28380_c5_seq1
vacuole	C	2	comp24202_c0_seq1, comp25577_c1_seq1
transferase activity, transferring hexosyl groups	F	10	comp38855_c1_seq1, comp37876_c0_seq1, comp24513_c0_seq1, comp38147_c0_seq1, comp19281_c0_seq1, comp39354_c1_seq1, comp19281_c1_seq1, comp40737_c0_seq1, comp40748_c0_seq1, comp19281_c2_seq1
catalase activity	F	2	comp28380_c5_seq1, comp28380_c0_seq1
oxidoreductase activity, acting on peroxide as acceptor	F	2	comp28380_c5_seq1, comp28380_c0_seq1
peroxidase activity	F	2	comp28380_c5_seq1, comp28380_c0_seq1
glucan endo-1,3-beta-D-glucosidase activity	F	1	comp24202_c0_seq1
catechol oxidase activity	F	1	comp37545_c3_seq1
mRNA methyltransferase activity	F	1	comp38147_c0_seq1
transferase activity, transferring glycosyl groups	F	10	comp38855_c1_seq1, comp37876_c0_seq1, comp24513_c0_seq1, comp38147_c0_seq1, comp19281_c0_seq1, comp39354_c1_seq1, comp19281_c1_seq1, comp40737_c0_seq1, comp40748_c0_seq1, comp19281_c2_seq1
fructose-bisphosphate aldolase activity	F	2	comp18564_c1_seq1, comp18564_c0_seq1
ADP binding	F	5	comp35932_c1_seq1, comp40322_c1_seq1, comp33221_c0_seq1, comp41937_c0_seq1, comp33221_c1_seq1
beta-glucosidase activity	F	1	comp24202_c0_seq1
ferrous iron binding	F	1	comp24383_c0_seq1
antioxidant activity	F	2	comp28380_c5_seq1, comp28380_c0_seq1
oxidoreductase activity	F	15	comp11654_c0_seq1, comp24383_c0_seq1, comp19319_c1_seq1, comp39544_c2_seq1, comp30979_c0_seq1, comp36214_c0_seq1, comp37545_c3_seq1, comp28380_c5_seq1, comp14486_c0_seq1, comp19319_c3_seq1, comp24611_c0_seq1, comp28380_c0_seq1, comp10612_c0_seq1, comp39621_c0_seq1, comp25320_c0_seq1
glutathione transferase activity	F	1	comp21027_c0_seq1
inositol oxygenase activity	F	1	comp10612_c0_seq1
enzyme inhibitor activity	F	2	comp37039_c0_seq1, comp41452_c0_seq1
catalytic activity	F	72	comp26445_c1_seq1, comp39857_c0_seq1, comp21027_c0_seq1, comp19035_c0_seq1, comp41065_c0_seq1, comp27425_c0_seq1, comp24702_c0_seq1, comp18564_c1_seq1, comp41499_c0_seq1, comp38855_c1_seq1, comp33911_c0_seq1, comp11654_c0_seq1, comp31602_c5_seq1, comp24202_c0_seq1, comp24383_c0_seq1, comp23705_c0_seq1, comp36533_c0_seq1, comp37876_c0_seq1, comp40729_c0_seq1, comp19319_c1_seq1, comp39544_c2_seq1, …
heme binding	F	5	comp11654_c0_seq1, comp17832_c0_seq1, comp36214_c0_seq1, comp28380_c5_seq1, comp28380_c0_seq1
tetrapyrrole binding	F	5	comp11654_c0_seq1, comp17832_c0_seq1, comp36214_c0_seq1, comp28380_c5_seq1, comp28380_c0_seq1
aldehyde-lyase activity	F	2	comp18564_c1_seq1, comp18564_c0_seq1
galactokinase activity	F	1	comp35968_c1_seq1
UDP-glucose 6-dehydrogenase activity	F	1	comp25320_c0_seq1
RNA-directed DNA polymerase activity	F	3	comp39857_c0_seq1, comp40190_c2_seq1, comp31602_c9_seq1
oxidoreductase activity, acting on single donors with incorporation of molecular oxygen	F	2	comp24383_c0_seq1, comp10612_c0_seq1
lysine-tRNA ligase activity	F	1	comp17205_c0_seq1
defense response	P	8	comp7527_c0_seq1, comp24202_c0_seq1, comp30135_c1_seq1, comp9635_c0_seq1, comp40322_c1_seq1, comp33221_c0_seq1, comp41937_c0_seq1, comp33221_c1_seq1
response to biotic stimulus	P	4	comp7527_c0_seq1, comp30979_c0_seq1, comp30135_c1_seq1, comp9635_c0_seq1
mRNA methylation	P	1	comp38147_c0_seq1
multi-organism process	P	4	comp7527_c0_seq1, comp30979_c0_seq1, comp38147_c0_seq1, comp29450_c1_seq1
response to symbiotic fungus	P	1	comp30979_c0_seq1
response to symbiont	P	1	comp30979_c0_seq1
negative regulation of molecular function	P	3	comp37039_c0_seq1, comp35363_c0_seq1, comp4019_c0_seq1
negative regulation of catalytic activity	P	3	comp37039_c0_seq1, comp35363_c0_seq1, comp4019_c0_seq1
response to fungus	P	1	comp30979_c0_seq1
response to other organism	P	2	comp7527_c0_seq1, comp30979_c0_seq1
inositol catabolic process	P	1	comp10612_c0_seq1
lipid glycosylation	P	1	comp38147_c0_seq1
inositol metabolic process	P	1	comp10612_c0_seq1
polyol catabolic process	P	1	comp10612_c0_seq1
cell maturation	P	1	comp30979_c0_seq1
developmental maturation	P	1	comp30979_c0_seq1
trichoblast differentiation	P	1	comp30979_c0_seq1
root epidermal cell differentiation	P	1	comp30979_c0_seq1
root hair elongation	P	1	comp30979_c0_seq1
root hair cell differentiation	P	1	comp30979_c0_seq1
trichoblast maturation	P	1	comp30979_c0_seq1
response to stress	P	12	comp7527_c0_seq1, comp24202_c0_seq1, comp30135_c1_seq1, comp17832_c0_seq1, comp9635_c0_seq1, comp28380_c5_seq1, comp40322_c1_seq1, comp29956_c0_seq1, comp28380_c0_seq1, comp33221_c0_seq1, comp41937_c0_seq1, comp33221_c1_seq1
oxidation-reduction process	P	15	comp11654_c0_seq1, comp24383_c0_seq1, comp39544_c2_seq1, comp30979_c0_seq1, comp17832_c0_seq1, comp36214_c0_seq1, comp37545_c3_seq1, comp28380_c5_seq1, comp14486_c0_seq1, comp19319_c3_seq1, comp24611_c0_seq1, comp28380_c0_seq1, comp10612_c0_seq1, comp39621_c0_seq1, comp25320_c0_seq1
carbohydrate phosphorylation	P	1	comp35968_c1_seq1
alcohol catabolic process	P	1	comp10612_c0_seq1
organic hydroxy compound catabolic process	P	1	comp10612_c0_seq1
carbohydrate catabolic process	P	4	comp18564_c1_seq1, comp37039_c0_seq1, comp10612_c0_seq1, comp18564_c0_seq1
response to oxidative stress	P	3	comp17832_c0_seq1, comp28380_c5_seq1, comp28380_c0_seq1
RNA-dependent DNA replication	P	3	comp39857_c0_seq1, comp40190_c2_seq1, comp31602_c9_seq1
lysyl-tRNA aminoacylation	P	1	comp17205_c0_seq1
