# Supplementary material for: De Novo Assembly of the Common Bean Transcriptome Using Short Reads for the Discovery of Drought-Responsive Genes
Source: PLoS One. 2014 Oct 2;9(10):e109262. doi: 10.1371/journal.pone.0109262 (PMC4183588; doi:10.1371/journal.pone.0109262)
Supplement: Table S12 — KEGG classification of DEGs. (XLS) [file pone.0109262.s013.xls]

## Sheet: kegg_enrichment
Table S12 KEGG classification of DEGs
Term	Number	Gene Name
Lipoic acid metabolism	2	comp38085_c0_seq1|comp39421_c7_seq1
Carbon fixation in photosynthetic organisms	4	comp18564_c1_seq1|comp19319_c3_seq1|comp19319_c1_seq1|comp18564_c0_seq1
Chemical carcinogenesis	2	comp20160_c0_seq1|comp21027_c0_seq1
Circadian rhythm - plant	2	comp38958_c0_seq1|comp14523_c0_seq1
Drug metabolism - cytochrome P450	2	comp20160_c0_seq1|comp21027_c0_seq1
Metabolism of xenobiotics by cytochrome P450	2	comp20160_c0_seq1|comp21027_c0_seq1
Amyotrophic lateral sclerosis (ALS)	2	comp28380_c0_seq1|comp28380_c5_seq1
Cyanoamino acid metabolism	2	comp44_c0_seq1|comp40126_c0_seq1
Tryptophan metabolism	2	comp28380_c0_seq1|comp28380_c5_seq1
Phototransduction	1	comp24277_c1_seq1
Circadian entrainment	1	comp24277_c1_seq1
Amphetamine addiction	1	comp24277_c1_seq1
Fructose and mannose metabolism	2	comp18564_c1_seq1|comp18564_c0_seq1
Pentose phosphate pathway	2	comp18564_c1_seq1|comp18564_c0_seq1
Melanogenesis	1	comp24277_c1_seq1
Glycosphingolipid biosynthesis - globo series	1	comp26445_c1_seq1
Alcoholism	2	comp42329_c0_seq1|comp24277_c1_seq1
Cell cycle - yeast	2	comp36714_c0_seq1|comp39070_c1_seq1
Glutathione metabolism	2	comp20160_c0_seq1|comp21027_c0_seq1
Galactose metabolism	2	comp35968_c1_seq1|comp26445_c1_seq1
Vascular smooth muscle contraction	1	comp24277_c1_seq1
Pertussis	1	comp24277_c1_seq1
Ubiquinone and other terpenoid-quinone biosynthesis	1	comp41065_c0_seq1
Glioma	1	comp24277_c1_seq1
Starch and sucrose metabolism	3	comp44_c0_seq1|comp40126_c0_seq1|comp37039_c0_seq1
Long-term potentiation	1	comp24277_c1_seq1
Methane metabolism	2	comp18564_c1_seq1|comp18564_c0_seq1
Glyoxylate and dicarboxylate metabolism	2	comp28380_c0_seq1|comp28380_c5_seq1
Sphingolipid metabolism	1	comp26445_c1_seq1
Dopaminergic synapse	1	comp24277_c1_seq1
GnRH signaling pathway	1	comp24277_c1_seq1
Estrogen signaling pathway	1	comp24277_c1_seq1
Carbon metabolism	4	comp18564_c1_seq1|comp19319_c3_seq1|comp19319_c1_seq1|comp18564_c0_seq1
Pyruvate metabolism	2	comp19319_c1_seq1|comp19319_c3_seq1
Phenylpropanoid biosynthesis	2	comp44_c0_seq1|comp40126_c0_seq1
Calcium signaling pathway	1	comp24277_c1_seq1
Peroxisome	2	comp28380_c0_seq1|comp28380_c5_seq1
Ascorbate and aldarate metabolism	1	comp10612_c0_seq1
Neurotrophin signaling pathway	1	comp24277_c1_seq1
Toxoplasmosis	1	comp24702_c0_seq1
Plant-pathogen interaction	2	comp24277_c1_seq1|comp24702_c0_seq1
Systemic lupus erythematosus	1	comp42329_c0_seq1
Base excision repair	1	comp39667_c2_seq1
Terpenoid backbone biosynthesis	1	comp27107_c0_seq1
Aminoacyl-tRNA biosynthesis	1	comp17205_c0_seq1
Phosphatidylinositol signaling system	1	comp24277_c1_seq1
Pentose and glucuronate interconversions	1	comp37039_c0_seq1
SNARE interactions in vesicular transport	1	comp33124_c3_seq1
Glycolysis / Gluconeogenesis	2	comp18564_c1_seq1|comp18564_c0_seq1
Inositol phosphate metabolism	1	comp10612_c0_seq1
DNA replication	1	comp39667_c2_seq1
Oocyte meiosis	1	comp24277_c1_seq1
Tuberculosis	1	comp24277_c1_seq1
Nucleotide excision repair	1	comp39667_c2_seq1
Insulin signaling pathway	1	comp24277_c1_seq1
Glycerolipid metabolism	1	comp26445_c1_seq1
HTLV-I infection	1	comp39667_c2_seq1
Alzheimer's disease	1	comp24277_c1_seq1
RNA degradation	1	comp36533_c0_seq1
Photosynthesis	1	comp41203_c0_seq1
Biosynthesis of amino acids	2	comp18564_c1_seq1|comp18564_c0_seq1
Cell cycle	1	comp39070_c1_seq1
Amino sugar and nucleotide sugar metabolism	1	comp35968_c1_seq1
Viral carcinogenesis	1	comp42329_c0_seq1
Pyrimidine metabolism	1	comp39667_c2_seq1
Purine metabolism	1	comp39667_c2_seq1
Ribosome	1	comp18336_c0_seq1
